# Supplementary material for: Leucopterin, the white pigment in butterfly wings: structural analysis by PDF fit, FIDEL fit, Rietveld refinement, solid-state NMR and DFT-D
Source: IUCrJ. 2023 Jun 17;10(Pt 4):448–63. doi: 10.1107/S2052252523004281 (PMC10324491; doi:10.1107/S2052252523004281)
Supplement: Supplementary file 1 [file m-10-00448-sup1.cif]

data_Leuco

# start Validation Reply Form
_vrf_ATOM007_Leucopterin-hemihydrate 
;
PROBLEM: _atom_site_aniso_label is missing
RESPONSE: There are no anisotropically refined atoms.
;
_vrf_THETM01_Leucopterin-hemihydrate 
;
PROBLEM: The value of sine(theta_max)/wavelength is less than 0.550
RESPONSE: small, weakly diffracting crystal
;
_vrf_PLAT088_Leucopterin-hemihydrate 
;
PROBLEM: Poor Data / Parameter Ratio ....................       5.42 Note
RESPONSE: small, weakly diffracting crystal
;
_vrf_PLAT201_Leucopterin-hemihydrate 
;
PROBLEM: Isotropic non-H Atoms in Main Residue(s) .......         14 Report
RESPONSE: small crystal
;
_vrf_PLAT927_Leucopterin-hemihydrate 
;
PROBLEM: Reported and Calculated  wR2 Differ by .........    -0.0587 Check
RESPONSE: H atoms were added after refinement
;
_vrf_PLAT084_Leucopterin-hemihydrate 
;
PROBLEM: High wR2 Value (i.e. > 0.25) ...................       0.45 Report
RESPONSE: small, weakly diffracting crystal
;
_vrf_PLAT340_Leucopterin-hemihydrate 
;
PROBLEM: Low Bond Precision on  C-C Bonds ...............       0.03 Ang.
RESPONSE: small, weakly diffracting crystal
;
_vrf_PLAT928_Leucopterin-hemihydrate 
;
PROBLEM: Reported and Calculated    S value   Differ by .     -0.318 Check
RESPONSE: H atoms were added after refinement
;
_vrf_GOODF01_Leucopterin-hemihydrate 
;
PROBLEM: The least squares goodness of fit parameter lies
RESPONSE: small, weakly diffracting crystal
;
_vrf_PLAT029_Leucopterin-hemihydrate 
;
PROBLEM: _diffrn_measured_fraction_theta_full value Low .      0.960 Why?
RESPONSE: small, weakly diffracting crystal
;
_vrf_PLAT082_Leucopterin-hemihydrate 
;
PROBLEM: High R1 Value ..................................       0.14 Report
RESPONSE: small, weakly diffracting crystal
;
_vrf_PLAT087_Leucopterin-hemihydrate 
;
PROBLEM: Unsatisfactory S value (Too High) ..............       2.41 Check
RESPONSE: small, weakly diffracting crystal
;
_vrf_PLAT202_Leucopterin-hemihydrate 
;
PROBLEM: Isotropic non-H Atoms in Anion/Solvent .........          1 Check
RESPONSE: small, weakly diffracting crystal
;
_vrf_PLAT241_Leucopterin-hemihydrate 
;
PROBLEM: High   'MainMol' Ueq as Compared to Neighbors of        N02 Check
RESPONSE: small, weakly diffracting crystal
;
_vrf_PLAT242_Leucopterin-hemihydrate 
;
PROBLEM: Low    'MainMol' Ueq as Compared to Neighbors of        C01 Check
RESPONSE: small, weakly diffracting crystal
;
_vrf_PLAT245_Leucopterin-hemihydrate 
;
PROBLEM: U(iso) H2        Smaller than U(eq) N41       by      0.015 Ang**2
RESPONSE: small, weakly diffracting crystal
;
_vrf_PLAT245_Leucopterin-hemihydrate_2 
;
PROBLEM: U(iso) H3        Smaller than U(eq) N41       by      0.015 Ang**2
RESPONSE: small, weakly diffracting crystal
;
_vrf_PLAT245_Leucopterin-hemihydrate_3 
;
PROBLEM: U(iso) H7        Smaller than U(eq) N02       by      0.015 Ang**2
RESPONSE: small, weakly diffracting crystal
;
_vrf_PLAT245_Leucopterin-hemihydrate_4 
;
PROBLEM: U(iso) H1W       Smaller than U(eq) O1W       by      0.018 Ang**2
RESPONSE: small, weakly diffracting crystal
;
_vrf_PLAT309_Leucopterin-hemihydrate 
;
PROBLEM: Single Bonded Oxygen (C-O > 1.3 Ang) ...........        O11 Check
RESPONSE: small, weakly diffracting crystal
;
_vrf_PLAT353_Leucopterin-hemihydrate 
;
PROBLEM: Long   N-H (N0.87,N1.01A)  N02      - H7       .       1.01 Ang.
RESPONSE: H atoms added after refinement
;
_vrf_PLAT353_Leucopterin-hemihydrate_2 
;
PROBLEM: Long   N-H (N0.87,N1.01A)  N05      - H6       .       1.01 Ang.
RESPONSE: H atoms added after refinement
;
_vrf_PLAT353_Leucopterin-hemihydrate_3 
;
PROBLEM: Long   N-H (N0.87,N1.01A)  N07      - H1       .       1.02 Ang.
RESPONSE: H atoms added after refinement
;
_vrf_PLAT353_Leucopterin-hemihydrate_4 
;
PROBLEM: Long   N-H (N0.87,N1.01A)  N41      - H2       .       1.02 Ang.
RESPONSE: H atoms added after refinement
;
_vrf_PLAT353_Leucopterin-hemihydrate_5 
;
PROBLEM: Long   N-H (N0.87,N1.01A)  N41      - H3       .       1.02 Ang.
RESPONSE: H atoms added after refinement
;
_vrf_PLAT906_Leucopterin-hemihydrate 
;
PROBLEM: Large K Value in the Analysis of Variance ......      8.381 Check
RESPONSE: Small, weakly diffracting crystal
;
_vrf_PLAT911_Leucopterin-hemihydrate 
;
PROBLEM: Missing FCF Refl Between Thmin & STh/L=    0.376         10 Report
RESPONSE: Small, weakly diffracting crystal
;
_vrf_PLAT934_Leucopterin-hemihydrate 
;
PROBLEM: Number of (Iobs-Icalc)/Sigma(W) > 10 Outliers ..          1 Check
RESPONSE: Small, weakly diffracting crystal
;
_vrf_PLAT939_Leucopterin-hemihydrate 
;
PROBLEM: Large Value of Not (SHELXL) Weight Optimized S .      13.77 Check
RESPONSE: Small, weakly diffracting crystal
;
_vrf_PLAT975_Leucopterin-hemihydrate 
;
PROBLEM: Check Calcd Resid. Dens.  1.07Ang From O11     .       0.50 eA-3
RESPONSE: small, weakly diffracting crystal
;
_vrf_PLAT977_Leucopterin-hemihydrate 
;
PROBLEM: Check Negative Difference Density on H1W       .      -0.41 eA-3
RESPONSE: H atom added after refinement
;
_vrf_PLAT977_Leucopterin-hemihydrate_2 
;
PROBLEM: Check Negative Difference Density on H2        .      -0.38 eA-3
RESPONSE: H atoms added after refinement
;
_vrf_PLAT977_Leucopterin-hemihydrate_3 
;
PROBLEM: Check Negative Difference Density on H7        .      -0.33 eA-3
RESPONSE: H atoms added after refinement
;
# Added during the CSD deposition process: Tuesday 19 July 2022 02:35 PM
# end Validation Reply Form


_audit_creation_method           SHELXL-2018/3
_shelx_SHELXL_version_number     2018/3
_chemical_name_systematic        'Leucopterin hemihydrate'
_chemical_name_common            ?
_chemical_melting_point          'dehydration starting at 130 C'
_chemical_formula_moiety         '2(C6 H5 N5 O3), H2 O'
_chemical_formula_sum            'C12 H12 N10 O7'
_chemical_formula_weight         408.32

loop_
_atom_type_symbol
_atom_type_description
_atom_type_scat_dispersion_real
_atom_type_scat_dispersion_imag
_atom_type_scat_source
C C 0.0181 0.0091 'International Tables Vol C Tables 4.2.6.8 and 6.1.1.4'
H H 0.0000 0.0000 'International Tables Vol C Tables 4.2.6.8 and 6.1.1.4'
N N 0.0311 0.0180 'International Tables Vol C Tables 4.2.6.8 and 6.1.1.4'
O O 0.0492 0.0322 'International Tables Vol C Tables 4.2.6.8 and 6.1.1.4'

_space_group_crystal_system      monoclinic
_space_group_IT_number           13
_space_group_name_H-M_alt        'P 2/c'
_space_group_name_Hall           '-P 2yc'

_shelx_space_group_comment       
;
The symmetry employed for this shelxl refinement is uniquely defined
by the following loop, which should always be used as a source of
symmetry information in preference to the above space-group names.
They are only intended as comments.
;

loop_
_space_group_symop_operation_xyz
'x, y, z'
'-x, y, -z+1/2'
'-x, -y, -z'
'x, -y, z-1/2'

_cell_length_a                   8.0781(10)
_cell_length_b                   4.7930(6)
_cell_length_c                   18.345(2)
_cell_angle_alpha                90
_cell_angle_beta                 90.223(8)
_cell_angle_gamma                90
_cell_volume                     710.28(15)
_cell_formula_units_Z            2
_cell_measurement_temperature    296(2)
_cell_measurement_reflns_used    322
_cell_measurement_theta_min      4.821
_cell_measurement_theta_max      35.462

_exptl_crystal_description       'small, thin square'
_exptl_crystal_colour            white
_exptl_crystal_density_meas      'about 1.83'
_exptl_crystal_density_method    'suspension in iodobenzene does not separate'
_exptl_crystal_density_diffrn    1.909
_exptl_crystal_F_000             420
_exptl_transmission_factor_min   ?
_exptl_transmission_factor_max   ?
_exptl_crystal_size_max          0.020 #Estimated value
_exptl_crystal_size_mid          0.015 #Estimated value
_exptl_crystal_size_min          0.002 #Estimated value
_exptl_absorpt_coefficient_mu    1.392
_shelx_estimated_absorpt_T_min   ?
_shelx_estimated_absorpt_T_max   ?
_exptl_absorpt_correction_type   none
_exptl_absorpt_correction_T_min  ?
_exptl_absorpt_correction_T_max  ?
_exptl_absorpt_process_details   ?
_exptl_special_details           
;
 Small, thin crystal. Limited data quality.
 Non-H atoms refined isotropically. H atoms added after refinement.
 The tautomeric state was proven by SSNMNR and DFT-D.
;
_diffrn_ambient_temperature      296(2)
_diffrn_radiation_wavelength     1.54178
_diffrn_radiation_type           CuK\a
_diffrn_source                   ?
_diffrn_measurement_device_type  'Siemens Bruker 3-circle diffractometer'
_diffrn_measurement_method       ?
_diffrn_detector_area_resol_mean ?
_diffrn_reflns_number            3112
_diffrn_reflns_av_unetI/netI     0.0222
_diffrn_reflns_av_R_equivalents  0.0428
_diffrn_reflns_limit_h_min       -6
_diffrn_reflns_limit_h_max       5
_diffrn_reflns_limit_k_min       -3
_diffrn_reflns_limit_k_max       3
_diffrn_reflns_limit_l_min       -13
_diffrn_reflns_limit_l_max       13
_diffrn_reflns_theta_min         4.821
_diffrn_reflns_theta_max         35.462
_diffrn_reflns_theta_full        35.462
_diffrn_measured_fraction_theta_max 0.960
_diffrn_measured_fraction_theta_full 0.960
_diffrn_reflns_Laue_measured_fraction_max 0.960
_diffrn_reflns_Laue_measured_fraction_full 0.960
_diffrn_reflns_point_group_measured_fraction_max 0.960
_diffrn_reflns_point_group_measured_fraction_full 0.960
_reflns_number_total             322
_reflns_number_gt                288
_reflns_threshold_expression     'I > 2\s(I)'
_reflns_Friedel_coverage         0.000
_reflns_Friedel_fraction_max     .
_reflns_Friedel_fraction_full    .

_reflns_special_details          
;
 Reflections were merged by SHELXL according to the crystal
 class for the calculation of statistics and refinement.
 
 _reflns_Friedel_fraction is defined as the number of unique
 Friedel pairs measured divided by the number that would be
 possible theoretically, ignoring centric projections and
 systematic absences.
;

_computing_data_collection       ?
_computing_cell_refinement       ?
_computing_data_reduction        ?
_computing_structure_solution    'SHELXT 2014/5 (Sheldrick, 2014)'
_computing_structure_refinement  'SHELXL-2018/3 (Sheldrick, 2018)'
_computing_molecular_graphics    ?
_computing_publication_material  ?
_refine_special_details          
'Small, thin crystal. Limited data quality.  Non-H atoms refined isotropically. H atoms added after refinement.  The tautomeric state was proven by SSNMNR and DFT-D.'
_refine_ls_structure_factor_coef Fsqd
_refine_ls_matrix_type           full
_refine_ls_weighting_scheme      calc
_refine_ls_weighting_details     
'w=1/[\s^2^(Fo^2^)+(0.2000P)^2^] where P=(Fo^2^+2Fc^2^)/3'
_atom_sites_solution_primary     ?
_atom_sites_solution_secondary   ?
_atom_sites_solution_hydrogens   .
_refine_ls_hydrogen_treatment    undef
_refine_ls_extinction_method     none
_refine_ls_extinction_coef       .
_refine_ls_number_reflns         309
_refine_ls_number_parameters     57
_refine_ls_number_restraints     0
_refine_ls_R_factor_all          0.1461
_refine_ls_R_factor_gt           0.1413
_refine_ls_wR_factor_ref         0.4451
_refine_ls_wR_factor_gt          0.4417
_refine_ls_goodness_of_fit_ref   2.411
_refine_ls_restrained_S_all      2.411
_refine_ls_shift/su_max          0.010
_refine_ls_shift/su_mean         0.003

loop_
_atom_site_label
_atom_site_type_symbol
_atom_site_fract_x
_atom_site_fract_y
_atom_site_fract_z
_atom_site_U_iso_or_equiv
O11 O 0.8883(16) 0.207(2) 0.1816(7) 0.041(7)
O61 O 0.5425(17) -0.339(3) -0.0842(7) 0.041(7)
O81 O 0.6770(17) -0.229(2) 0.1789(8) 0.032(7)
N02 N 0.873(2) 0.237(3) 0.0578(10) 0.045(9)
N03 N 0.874(2) 0.295(3) -0.0673(10) 0.031(8)
N05 N 0.7013(15) -0.012(3) -0.1400(9) 0.030(8)
N07 N 0.664(2) -0.200(3) 0.0551(10) 0.032(8)
N41 N 0.851(2) 0.350(3) -0.1912(10) 0.045(8)
C01 C 0.826(2) 0.112(4) 0.1207(11) 0.018(7)
C04 C 0.801(2) 0.207(4) -0.1291(11) 0.026(8)
C06 C 0.651(3) -0.141(4) -0.0781(14) 0.040(9)
C08 C 0.711(2) -0.118(4) 0.1218(12) 0.018(7)
C09 C 0.705(2) -0.066(4) -0.0116(11) 0.016(8)
C10 C 0.810(2) 0.146(4) -0.0110(10) 0.016(8)
O1W O 0.500000 0.286(3) 0.250000 0.048(8)
H1 H 0.5925 -0.3738 0.0518 0.03
H2 H 0.8028 0.2987 -0.2406 0.03
H3 H 0.9357 0.5057 -0.1871 0.03
H6 H 0.6662 -0.0764 -0.1904 0.03
H7 H 0.9544 0.3981 0.0597 0.03
H1W H 0.5716 0.4016 0.22126 0.03

_geom_special_details            
;
 All esds (except the esd in the dihedral angle between two l.s. planes)
 are estimated using the full covariance matrix.  The cell esds are taken
 into account individually in the estimation of esds in distances, angles
 and torsion angles; correlations between esds in cell parameters are only
 used when they are defined by crystal symmetry.  An approximate (isotropic)
 treatment of cell esds is used for estimating esds involving l.s. planes.
;

loop_
_geom_bond_atom_site_label_1
_geom_bond_atom_site_label_2
_geom_bond_distance
_geom_bond_site_symmetry_2
_geom_bond_publ_flag
O11 C01 1.306(19) . ?
O61 C06 1.30(2) . ?
O81 C08 1.209(19) . ?
N02 C01 1.36(2) . ?
N02 C10 1.43(2) . ?
N03 C04 1.35(2) . ?
N03 C10 1.36(2) . ?
N05 C04 1.34(2) . ?
N05 C06 1.36(2) . ?
N07 C08 1.34(2) . ?
N07 C09 1.42(2) . ?
N41 C04 1.39(2) . ?
C01 C08 1.44(2) . ?
C06 C09 1.34(2) . ?
C09 C10 1.33(2) . ?

loop_
_geom_angle_atom_site_label_1
_geom_angle_atom_site_label_2
_geom_angle_atom_site_label_3
_geom_angle
_geom_angle_site_symmetry_1
_geom_angle_site_symmetry_3
_geom_angle_publ_flag
C01 N02 C10 121.2(18) . . ?
C04 N03 C10 108.1(18) . . ?
C04 N05 C06 114(2) . . ?
C08 N07 C09 126.1(18) . . ?
O11 C01 N02 117.7(18) . . ?
O11 C01 C08 120.1(19) . . ?
N02 C01 C08 122.2(19) . . ?
N03 C04 N05 129(2) . . ?
N03 C04 N41 114(2) . . ?
N05 C04 N41 116.2(19) . . ?
O61 C06 C09 119(2) . . ?
O61 C06 N05 118(2) . . ?
C09 C06 N05 123(2) . . ?
O81 C08 N07 126.7(18) . . ?
O81 C08 C01 119.9(19) . . ?
N07 C08 C01 113.1(19) . . ?
C10 C09 C06 115(2) . . ?
C10 C09 N07 119.2(19) . . ?
C06 C09 N07 126(2) . . ?
C09 C10 N03 130(2) . . ?
C09 C10 N02 117.8(19) . . ?
N03 C10 N02 112.2(17) . . ?

loop_
_geom_torsion_atom_site_label_1
_geom_torsion_atom_site_label_2
_geom_torsion_atom_site_label_3
_geom_torsion_atom_site_label_4
_geom_torsion
_geom_torsion_site_symmetry_1
_geom_torsion_site_symmetry_2
_geom_torsion_site_symmetry_3
_geom_torsion_site_symmetry_4
_geom_torsion_publ_flag
C10 N02 C01 O11 -179.6(13) . . . . ?
C10 N02 C01 C08 0(3) . . . . ?
C10 N03 C04 N05 -10(3) . . . . ?
C10 N03 C04 N41 177.9(13) . . . . ?
C06 N05 C04 N03 10(3) . . . . ?
C06 N05 C04 N41 -178.3(16) . . . . ?
C04 N05 C06 O61 173.8(15) . . . . ?
C04 N05 C06 C09 -4(3) . . . . ?
C09 N07 C08 O81 179.6(16) . . . . ?
C09 N07 C08 C01 -6(3) . . . . ?
O11 C01 C08 O81 -3(3) . . . . ?
N02 C01 C08 O81 177.4(17) . . . . ?
O11 C01 C08 N07 -177.1(15) . . . . ?
N02 C01 C08 N07 3(2) . . . . ?
O61 C06 C09 C10 -177.2(16) . . . . ?
N05 C06 C09 C10 0(3) . . . . ?
O61 C06 C09 N07 6(3) . . . . ?
N05 C06 C09 N07 -176.6(15) . . . . ?
C08 N07 C09 C10 7(3) . . . . ?
C08 N07 C09 C06 -176.6(17) . . . . ?
C06 C09 C10 N03 -1(3) . . . . ?
N07 C09 C10 N03 175.7(17) . . . . ?
C06 C09 C10 N02 -179.6(15) . . . . ?
N07 C09 C10 N02 -2(3) . . . . ?
C04 N03 C10 C09 5(3) . . . . ?
C04 N03 C10 N02 -176.3(12) . . . . ?
C01 N02 C10 C09 -1(3) . . . . ?
C01 N02 C10 N03 -179.1(14) . . . . ?

_refine_diff_density_max         0.529
_refine_diff_density_min         -0.591
_refine_diff_density_rms         0.170

_shelx_res_file                  
;
TITL lt26_2_0m_a.res in Pc                  New:P2/c
    lt26_2_0m_b_pl.res
    created by SHELXL-2018/3 at 13:52:55 on 19-Sep-2019
CELL  1.54178    8.0781    4.7930   18.3450    90.000    90.223    90.000
ZERR        2    0.0010    0.0006    0.0020     0.000     0.008     0.000
LATT   1
SYMM             - X ,              Y ,    0.50000 - Z
SFAC  C  H  N  O
UNIT    24    0  20  14
LIST 6 ! automatically inserted. Change 6 to 4 for CHECKCIF!!
TEMP    23
L.S. 5
FMAP 2
PLAN -20
ACTA 136
CONF
BOND $H
EADP C01 C08
EADP C09 C10
WGHT    0.200000
FVAR       0.56212
RESI 0
O11  4    0.888260    0.206934    0.181618    11.00000    0.04078
O61  4    0.542495   -0.338886   -0.084194    11.00000    0.04089
O81  4    0.676963   -0.229009    0.178923    11.00000    0.03163
N02  3    0.873370    0.236677    0.057786    11.00000    0.04472
N03  3    0.874457    0.294540   -0.067255    11.00000    0.03084
N05  3    0.701287   -0.012105   -0.140007    11.00000    0.03029
N07  3    0.664367   -0.199940    0.055111    11.00000    0.03220
N41  3    0.851340    0.349631   -0.191216    11.00000    0.04497
C01  1    0.826046    0.111838    0.120706    11.00000    0.01817
C04  1    0.800945    0.207235   -0.129117    11.00000    0.02635
C06  1    0.651173   -0.140928   -0.078141    11.00000    0.04027
C08  1    0.711268   -0.117642    0.121782    11.00000    0.01817
C09  1    0.704556   -0.066305   -0.011580    11.00000    0.01611
C10  1    0.810395    0.146415   -0.010977    11.00000    0.01611
O1W   4    0.500000    0.285662    0.250000    10.50000    0.04779
HKLF 4


REM  lt26_2_0m_a.res in Pc                  New:P2/c
REM wR2 = 0.4451, GooF = S = 2.411, Restrained GooF = 2.411 for all data
REM R1 = 0.1413 for 288 Fo > 4sig(Fo) and 0.1461 for all 309 data
REM 57 parameters refined using 0 restraints

END

WGHT      0.2000      0.0000

REM Highest difference peak  0.529,  deepest hole -0.591,  1-sigma level  0.170
Q1    1   0.4433 -0.6635 -0.0606  11.00000  0.05    0.53
Q2    1   0.3874 -0.6390  0.1925  11.00000  0.05    0.53
Q3    1   0.8514  0.2960  0.2367  11.00000  0.05    0.51
Q4    1   0.8463  0.2995  0.1241  11.00000  0.05    0.47
Q5    1   0.9372  0.2809 -0.2370  11.00000  0.05    0.44
Q6    1   0.8958  0.2446 -0.2364  11.00000  0.05    0.44
Q7    1   0.8862  0.3283 -0.1068  11.00000  0.05    0.42
Q8    1   0.4935 -0.4180  0.2093  11.00000  0.05    0.41
Q9    1   0.7264 -0.0965 -0.2060  11.00000  0.05    0.41
Q10   1   0.5125 -0.3732  0.1822  11.00000  0.05    0.39
Q11   1   0.6028 -0.1426  0.2192  11.00000  0.05    0.38
Q12   1   0.5738 -0.3187 -0.0326  11.00000  0.05    0.38
Q13   1   0.4355 -0.4965  0.2138  11.00000  0.05    0.37
Q14   1   0.8252  0.6192 -0.1630  11.00000  0.05    0.34
Q15   1   0.8707  0.3628 -0.0178  11.00000  0.05    0.34
Q16   1   0.7717  0.1393  0.1675  11.00000  0.05    0.32
Q17   1   0.8718  0.1462 -0.1731  11.00000  0.05    0.29
Q18   1   0.9652  0.5803  0.1846  11.00000  0.05    0.27
Q19   1   1.0598  0.1829 -0.0881  11.00000  0.05    0.24
Q20   1   0.3136 -0.2793 -0.0810  11.00000  0.05    0.23
;
_shelx_res_checksum              93032

# 
# PLAT930_ALERT_2_B FCF-based   Twin Law ( 0 0 1)         Est.d BASF       0.13 Check  
# Response: Twin refinement tested. Result ambiguous, because poor data set.
#


_shelx_hkl_file                  
;
   1   0   0    3.10    1.80
   1   0   0    1.80    2.00
   1   0   0    3.50    1.50
   1   0   0    2.60    1.00
   1   0   0    2.30    1.90
   1   0   0    3.20    1.80
  -1   0   0    2.10    0.80
  -1   0   0    2.00    0.90
  -1   0   0    2.20    1.00
  -1   0   0    2.60    0.80
  -1   0   0    3.10    1.50
  -1   0   0    3.80    2.40
   2   0   0 2416.06  113.59
   2   0   0 2296.57  113.69
   2   0   0 2578.44  113.99
   2   0   0 2316.17  113.79
   2   0   0 2373.16  113.49
  -2   0   0 2810.22  114.39
  -2   0   0 2598.24  113.29
  -2   0   0 2447.16  112.89
  -2   0   0 2561.34  113.09
  -2   0   0 2503.05  113.39
  -2   0   0 2403.76  112.89
   3   0   0  400.66   20.90
  -3   0   0  418.96   19.80
  -3   0   0  439.16   20.00
   3   0   0  399.76   21.70
   3   0   0  430.66   20.90
   3   0   0  402.56   21.40
   3   0   0  419.16   21.60
  -3   0   0  434.16   20.20
  -3   0   0  431.46   19.80
  -3   0   0  408.96   20.80
   4   0   0  919.51   45.00
   4   0   0  934.81   45.70
   4   0   0  939.91   45.50
  -4   0   0  908.91   43.50
  -4   0   0  966.70   43.60
  -4   0   0  911.91   44.40
  -4   0   0  958.90   44.10
   4   0   0  937.61   44.80
  -4   0   0  975.60   43.90
  -5   0   0 1076.19   49.99
   5   0   0 1073.59   51.59
  -5   0   0 1078.89   50.49
   5   0   0 1084.69   52.39
  -5   0   0 1063.29   51.39
   0  -1   0 1485.55   66.59
   0  -1   0 1374.36   66.89
   0  -1   0 1553.94   66.99
   0  -1   0 1427.76   67.49
   0  -1   0 1492.85   66.59
   0  -1   0 1489.75   66.69
   0  -1   0 1319.17   67.19
   0   1   0 1477.95   67.49
   0   1   0 1487.65   66.99
   0   1   0 1517.15   66.99
  -1  -1   0    3.00    2.90
   1  -1   0    5.70    1.70
  -1  -1   0    5.00    2.20
  -1  -1   0    3.60    2.50
  -1  -1   0    2.50    1.30
  -1  -1   0    5.10    2.20
  -1  -1   0    4.80    1.60
   1  -1   0    4.60    3.20
  -1  -1   0    6.80    1.90
   1  -1   0    2.70    3.70
   1  -1   0    3.40    2.20
  -1  -1   0    4.50    2.60
   1  -1   0    4.50    1.60
   1   1   0    4.60    2.60
  -1   1   0    3.10    2.70
   1   1   0    3.70    2.80
  -1   1   0    4.00    2.10
  -1   1   0    2.10    3.40
  -1   1   0    2.60    2.30
   1   1   0    2.60    2.70
  -2  -1   0 1952.80   86.39
   2  -1   0 1820.82   87.09
  -2  -1   0 1847.82   85.89
  -2  -1   0 1916.81   86.39
  -2  -1   0 1998.80   85.99
   2  -1   0 1870.21   86.69
   2  -1   0 1768.12   87.39
   2  -1   0 1865.21   86.29
  -2  -1   0 1869.51   86.09
   2   1   0 1979.80   87.09
   2   1   0 1863.61   87.39
   2   1   0 1810.02   86.49
  -2   1   0 1847.02   86.09
  -2   1   0 1867.11   85.99
  -2   1   0 1957.40   87.79
  -2   1   0 1904.71   86.49
   3  -1   0  558.44   30.10
   3  -1   0  591.84   29.90
  -3  -1   0  621.34   28.40
  -3  -1   0  589.64   28.60
  -3  -1   0  609.84   28.00
   3  -1   0  572.94   29.20
  -3  -1   0  610.04   28.20
   3  -1   0  600.74   28.90
  -3  -1   0  596.84   28.90
  -3   1   0  610.34   28.40
  -3   1   0  638.94   28.90
   3   1   0  525.25   29.90
   3   1   0  619.34   29.10
   3   1   0  638.24   29.90
  -3   1   0  633.64   28.20
   4  -1   0    2.20    5.10
  -4  -1   0    2.30    3.20
  -4  -1   0    1.60    2.40
  -4  -1   0    1.30    2.10
   4  -1   0    3.40    6.10
  -4  -1   0    4.10    4.10
  -4  -1   0    0.90    2.00
   4  -1   0    4.00    3.30
  -4   1   0    3.70    2.90
   4   1   0    0.90    4.20
  -4   1   0    1.00    2.50
  -4   1   0    2.30    4.80
  -4   1   0   -0.30    2.50
   4   1   0    0.90    3.60
  -5  -1   0   60.79    5.50
  -5  -1   0   83.49    7.50
  -5  -1   0   65.39    4.90
   5  -1   0   64.79    9.80
   5  -1   0   70.29    6.90
   5  -1   0   65.09    9.00
   5   1   0   60.49    6.90
  -5   1   0   61.09    5.90
  -5   1   0   72.09    5.60
  -5   1   0   80.99    8.60
   5   1   0   61.49    8.10
   0  -2   0 2692.13  121.49
   0  -2   0 2759.42  120.99
   0  -2   0 2721.83  120.69
   0  -2   0 2868.71  121.59
   0  -2   0 2600.04  121.89
   0   2   0 2535.75  121.29
   0   2   0 2350.96  122.39
   1  -2   0   81.09    5.90
  -1  -2   0   83.09    5.00
  -1  -2   0   76.69    5.10
  -1  -2   0   78.29    5.20
  -1  -2   0   80.69    6.20
   1  -2   0   77.09    5.10
  -1  -2   0   85.59    6.00
   1  -2   0   81.79    8.50
   1  -2   0   79.39    5.00
   1  -2   0   85.29    6.40
  -1   2   0   72.49    6.70
   1   2   0   79.19    7.40
   1   2   0   78.99    7.00
  -1   2   0   84.59    6.30
  -2  -2   0   25.50    4.30
  -2  -2   0   22.30    3.50
   2  -2   0   29.80    4.80
  -2  -2   0   21.70    3.10
   2  -2   0   20.50    4.80
  -2  -2   0   26.90    3.40
   2  -2   0   20.30    3.10
   2  -2   0   26.60    3.20
   2  -2   0   23.10    6.50
  -2  -2   0   25.30    2.90
  -2   2   0   25.30    4.10
   2   2   0   21.60    8.20
   2   2   0   23.60    5.00
  -2   2   0   30.30    4.60
   2   2   0   22.70    5.00
  -3  -2   0  390.86   19.30
   3  -2   0  373.96   22.00
  -3  -2   0  368.06   19.10
   3  -2   0  408.06   20.40
  -3  -2   0  365.06   18.70
  -3  -2   0  355.26   18.70
  -3  -2   0  368.56   18.30
   3  -2   0  388.26   20.80
  -3   2   0  376.86   19.60
  -3   2   0  393.06   18.60
  -3   2   0  380.16   18.80
   3   2   0  380.06   21.00
  -4  -2   0  483.75   23.00
   4  -2   0  499.75   26.00
   4  -2   0  515.85   27.50
  -4  -2   0  463.25   24.30
  -4  -2   0  446.86   23.40
   4  -2   0  497.75   25.30
  -4   2   0  454.55   24.20
  -4   2   0  475.05   23.60
  -4   2   0  483.35   23.20
   4   2   0  446.96   25.80
   0  -3   0   15.80    3.80
   0  -3   0   18.70    3.20
   0  -3   0   19.60    5.10
   0  -3   0   14.70    2.80
   0   3   0   17.80    5.70
  -1  -3   0   41.40    4.40
   1  -3   0   47.60    4.50
  -1  -3   0   50.89    5.30
  -1  -3   0   47.80    4.20
   1  -3   0   59.99    7.10
   1  -3   0   46.80    4.40
  -1  -3   0   52.79    6.60
  -1   3   0   65.09    7.00
   1   3   0   57.19    7.40
  -1   3   0   65.89    7.30
  -2  -3   0  108.49    7.40
   2  -3   0  119.99    7.50
  -2  -3   0  115.59    8.40
  -2  -3   0  118.49    7.10
  -2  -3   0  131.39    9.00
   2  -3   0  129.59   10.10
   2  -3   0  114.79    7.90
   2  -3   0  135.29   11.30
   2   3   0  124.79   11.00
   2   3   0  141.59   13.90
  -2   3   0  116.49    9.40
  -2   3   0  125.39    9.60
  -3  -3   0   44.60    4.10
   3  -3   0   50.49    8.10
  -3  -3   0   44.30    5.10
  -3   3   0   58.49    7.20
   3   3   0   50.19    8.20
  -3   3   0   66.49    6.10
  -3   3   0   50.99    8.50
  -6   0   1   11.90    9.20
  -5   0   1    6.10    2.90
   5   0  -1   -2.10    3.80
  -5   0   1    4.20    5.70
  -5   0   1    3.70    2.50
   5   0  -1    4.70    4.90
   4   0  -1    3.30    3.50
  -4   0   1    6.80    2.70
   4   0  -1   -0.70    4.90
   4   0  -1    0.70    5.70
  -4   0   1    1.40    2.40
   4   0  -1   -0.20    3.60
  -4   0   1   -0.70    2.50
  -4   0   1    1.50    4.60
   3   0  -1   -1.40    4.70
  -3   0   1    1.30    2.20
   3   0  -1   -1.50    3.00
  -3   0   1   -0.90    4.00
  -3   0   1    0.90    1.80
  -3   0   1   -1.60    2.50
  -3   0   1   -2.30    2.10
   3   0  -1   -3.00    3.90
   3   0  -1   -2.00    3.10
   3   0  -1   -0.90    3.50
  -2   0   1   -3.50    1.90
  -2   0   1    0.80    1.50
  -2   0   1    1.00    3.60
   2   0  -1   -1.30    2.40
   2   0  -1   -0.10    3.10
  -2   0   1    1.10    3.20
   2   0  -1    0.50    3.70
   2   0  -1   -3.30    2.50
  -2   0   1   -1.10    1.80
   2   0  -1    0.00    3.10
  -2   0   1   -0.10    1.70
  -1   0   1   -0.40    0.70
   1   0  -1    0.00    1.40
  -1   0   1   -0.80    1.70
  -1   0   1   -0.40    0.80
   1   0  -1   -0.30    2.00
   1   0  -1    0.80    1.40
   1   0  -1   -0.10    2.00
  -1   0   1    0.00    1.90
   1   0  -1   -0.10    1.80
  -1   0   1    0.30    1.10
   0   0   1    0.40    0.40
   0   0  -1    0.30    0.40
   1   0   1    0.30    1.80
  -1   0  -1    0.10    2.10
  -1   0  -1    0.20    0.70
   1   0   1    1.40    2.00
   1   0   1    0.00    1.60
  -1   0  -1   -0.10    1.10
  -1   0  -1   -0.30    1.20
   1   0   1   -1.20    1.60
  -1   0  -1    0.60    0.80
  -1   0  -1   -1.20    1.10
   1   0   1    0.40    2.00
   2   0   1   -2.30    3.30
  -2   0  -1   -2.50    2.10
  -2   0  -1   -0.30    1.50
   2   0   1   -2.20    2.80
   2   0   1   -0.20    3.00
   2   0   1   -4.10    3.30
  -2   0  -1    2.60    4.60
  -2   0  -1    0.20    3.00
  -2   0  -1    0.20    1.60
   2   0   1   -1.90    3.50
  -2   0  -1   -0.60    1.80
   3   0   1   -4.30    3.50
   3   0   1   -3.10    4.50
  -3   0  -1   -0.10    2.20
  -3   0  -1   -0.90    2.50
  -3   0  -1   -1.80    2.10
  -3   0  -1    1.60    3.60
   3   0   1    0.20    4.90
  -3   0  -1   -0.40    2.10
   3   0   1   -2.80    3.30
   3   0   1    0.60    3.70
  -4   0  -1    0.20    2.50
   4   0   1   -2.10    3.30
  -4   0  -1    1.60    2.30
  -4   0  -1    1.00    2.30
   4   0   1    2.40    4.00
  -4   0  -1   -0.70    2.70
  -4   0  -1    2.50    4.40
   4   0   1    2.90    5.50
   4   0   1    2.40    4.90
  -5   0  -1    6.00    2.70
   5   0   1    3.60    5.00
  -5   0  -1    2.70    5.40
  -5   0  -1    2.40    2.90
  -5   0  -1    4.50    2.40
   5   0   1    1.50    3.80
  -5  -1   1  195.68   12.40
  -5  -1   1  191.78   10.20
  -5  -1   1  181.98   10.90
   5  -1  -1  206.38   15.00
   5  -1  -1  205.58   14.10
   5  -1  -1  196.48   12.30
   5   1  -1  199.18   12.30
  -5   1   1  189.58   13.20
  -5   1   1  182.18   10.90
   5   1  -1  191.08   13.30
  -5   1   1  199.48   10.60
   4  -1  -1  339.37   17.90
  -4  -1   1  347.07   16.30
  -4  -1   1  322.87   17.70
  -4  -1   1  339.77   16.80
   4  -1  -1  337.37   20.10
   4  -1  -1  329.47   19.00
  -4  -1   1  320.97   16.60
   4   1  -1  351.86   17.90
  -4   1   1  326.47   16.40
  -4   1   1  327.67   16.80
   4   1  -1  346.47   18.90
  -4   1   1  322.87   16.90
  -4   1   1  332.17   18.20
  -3  -1   1  180.88    9.80
   3  -1  -1  170.08   12.30
  -3  -1   1  196.48    9.40
  -3  -1   1  201.48    9.80
  -3  -1   1  194.28   11.10
   3  -1  -1  186.88   10.60
   3  -1  -1  190.68   11.10
   3  -1  -1  162.68   11.40
   3   1  -1  191.38   10.70
   3   1  -1  210.78   11.90
  -3   1   1  181.68   10.20
  -3   1   1  180.18    9.70
  -3   1   1  171.78    9.80
  -2  -1   1 8722.63  416.26
   2  -1  -1 8928.11  416.56
   2  -1  -1 8934.41  417.26
  -2  -1   1 9198.78  415.86
   2  -1  -1 8923.41  416.76
  -2  -1   1 9437.36  415.96
  -2  -1   1 9247.97  416.36
   2  -1  -1 8590.84  417.16
  -2  -1   1 8955.10  415.76
  -2  -1   1 9298.37  416.16
   2  -1  -1 9158.68  416.26
  -2   1   1 9325.17  415.96
   2   1  -1 8793.42  416.26
  -2   1   1 9348.96  416.26
  -2   1   1 9999.00  417.86
   2   1  -1 8869.91  417.36
  -2   1   1 9395.46  415.86
   2   1  -1 9724.43  416.96
  -1  -1   1   31.40    2.90
  -1  -1   1   29.90    2.80
   1  -1  -1   29.80    3.80
  -1  -1   1   28.20    4.40
   1  -1  -1   31.20    2.80
  -1  -1   1   29.60    4.30
  -1  -1   1   39.00    2.80
   1  -1  -1   41.30    5.20
   1  -1  -1   33.90    2.80
   1  -1  -1   31.10    3.00
   1  -1  -1   38.70    3.00
  -1  -1   1   29.60    3.40
   1  -1  -1   40.30    4.40
  -1  -1   1   35.00    2.50
  -1   1   1   29.50    4.20
   1   1  -1   27.60    5.60
   1   1  -1   20.00    3.40
   1   1  -1   27.70    3.90
  -1   1   1   32.40    4.30
   1   1  -1   24.80    3.10
   1   1  -1   40.60    4.20
   0  -1   1   15.50    2.80
   0  -1   1   16.20    3.50
   0  -1   1   17.90    2.20
   0  -1   1   18.70    1.70
   0  -1  -1   20.40    2.30
   0  -1  -1   21.20    1.90
   0  -1   1   19.00    2.60
   0  -1   1   19.00    2.50
   0  -1   1   22.90    1.90
   0  -1  -1   19.60    2.60
   0  -1  -1   16.50    2.80
   0  -1  -1   16.90    2.40
   0  -1  -1   19.40    1.70
   0  -1  -1   15.60    3.10
   0  -1  -1   20.50    2.00
   0   1  -1   20.40    3.40
   0   1  -1   18.00    2.80
   0   1   1   15.40    2.80
   0   1   1   25.20    3.60
   1  -1   1  106.89    5.50
   1  -1   1   83.79    7.40
  -1  -1  -1  111.39    5.40
  -1  -1  -1  101.29    5.20
   1  -1   1  100.29    5.30
   1  -1   1   95.59    6.00
   1  -1   1   96.69    6.70
  -1  -1  -1  109.09    5.80
  -1  -1  -1   92.69    5.60
   1  -1   1   78.69    6.60
  -1  -1  -1  104.39    6.50
  -1  -1  -1  107.59    5.80
  -1  -1  -1  101.09    6.20
   1   1   1   98.19    6.40
  -1   1  -1   93.09    6.20
  -1   1  -1  105.09    6.10
  -1   1  -1  100.39    7.00
   1   1   1   98.59    7.80
   1   1   1   92.99    6.40
  -2  -1  -1 3650.43  169.58
  -2  -1  -1 3504.65  170.68
   2  -1   1 3565.64  169.78
   2  -1   1 3666.73  170.88
   2  -1   1 3601.94  170.48
  -2  -1  -1 3669.53  169.78
  -2  -1  -1 4133.99  169.58
  -2  -1  -1 3578.54  169.98
  -2  -1  -1 3713.63  169.38
   2  -1   1 3605.94  170.08
  -2   1  -1 3784.32  171.08
   2   1   1 4018.40  170.78
   2   1   1 3898.51  170.08
  -2   1  -1 3826.02  170.08
  -2   1  -1 3594.54  169.58
  -2   1  -1 3514.15  169.48
   2   1   1 4012.00  170.48
  -3  -1  -1  662.73   31.30
   3  -1   1  661.13   32.90
   3  -1   1  644.64   32.10
  -3  -1  -1  661.73   31.10
  -3  -1  -1  678.53   31.70
   3  -1   1  662.63   31.70
  -3  -1  -1  657.23   30.90
   3  -1   1  665.43   33.20
  -3  -1  -1  672.73   31.60
  -3   1  -1  684.23   31.80
   3   1   1  628.84   32.80
   3   1   1  689.63   32.10
  -3   1  -1  674.43   33.80
  -3   1  -1  679.53   31.00
  -3   1  -1  665.33   31.30
   3   1   1  652.63   32.60
   4  -1   1  430.56   23.70
  -4  -1  -1  419.06   20.60
  -4  -1  -1  417.36   20.10
   4  -1   1  419.56   23.00
  -4  -1  -1  399.76   20.90
  -4  -1  -1  404.06   20.50
  -4  -1  -1  417.26   21.00
   4  -1   1  434.76   21.40
  -4   1  -1  415.66   21.50
  -4   1  -1  424.06   20.60
   4   1   1  431.66   21.70
  -4   1  -1  432.76   20.30
  -4   1  -1  426.16   21.10
   4   1   1  398.76   22.40
   5  -1   1   84.19    9.70
  -5  -1  -1   70.99    5.80
   5  -1   1   77.59    9.40
  -5  -1  -1   79.69    5.30
   5  -1   1   70.69    6.90
  -5   1  -1   71.29    6.10
   5   1   1   85.89    7.30
  -5   1  -1   76.59    8.90
  -5   1  -1   67.09    6.20
  -5   1  -1   81.09    6.00
   5   1   1   75.59    8.30
   4  -2  -1 1040.30   50.39
  -4  -2   1 1008.30   47.20
   4  -2  -1  987.40   48.50
  -4  -2   1 1017.20   46.50
  -4  -2   1 1015.10   45.90
   4  -2  -1 1005.20   48.00
  -4   2   1  950.10   46.40
  -4   2   1  905.61   47.00
   4   2  -1  951.50   48.60
  -4   2   1  953.20   46.00
  -3  -2   1   33.20    4.90
  -3  -2   1   28.90    3.60
   3  -2  -1   48.00    8.70
  -3  -2   1   29.20    3.20
  -3  -2   1   18.50    3.60
   3  -2  -1   50.49    7.40
  -3  -2   1   25.00    3.50
   3  -2  -1   52.89    6.50
   3   2  -1   28.50    5.80
  -3   2   1   46.10    4.30
  -3   2   1   43.50    5.10
  -3   2   1   47.10    4.70
  -2  -2   1  143.29    8.20
   2  -2  -1  152.88    8.50
  -2  -2   1  143.29    7.90
  -2  -2   1  133.89    8.10
   2  -2  -1  134.49    9.70
   2  -2  -1  148.99    8.20
   2  -2  -1  160.98    9.90
  -2  -2   1  140.99    8.50
   2  -2  -1  145.79   11.70
  -2  -2   1  154.08    9.20
   2   2  -1  160.68   10.80
   2   2  -1  170.78   10.10
   2   2  -1  146.89   13.10
  -2   2   1  154.08    9.30
   1  -2  -1  224.48   12.60
   1  -2  -1  236.98   14.10
  -1  -2   1  225.68   11.50
  -1  -2   1  247.78   12.50
  -1  -2   1  243.78   11.60
   1  -2  -1  234.58   11.60
  -1  -2   1  228.08   11.80
  -1  -2   1  230.48   12.60
   1  -2  -1  243.38   11.90
   1  -2  -1  223.18   12.30
   1   2  -1  236.28   15.40
   1   2  -1  222.98   12.90
   1   2  -1  242.38   13.00
  -1   2   1  228.38   12.60
   0  -2  -1   23.00    2.50
   0  -2  -1   27.70    3.10
   0  -2  -1   24.90    4.40
   0  -2  -1   25.00    2.70
   0  -2  -1   27.00    4.00
   0  -2   1   24.40    2.90
   0  -2   1   28.10    2.80
   0  -2  -1   25.80    3.70
   0  -2   1   25.70    3.60
   0  -2   1   31.10    5.90
   0  -2   1   18.30    3.60
   0   2   1   22.90    4.30
   0   2  -1   22.50    4.30
   0   2   1   28.70    4.10
   0   2   1   20.60    4.10
  -1  -2  -1  639.44   30.10
  -1  -2  -1  660.33   30.40
   1  -2   1  631.94   32.40
   1  -2   1  646.54   30.40
  -1  -2  -1  651.43   30.10
  -1  -2  -1  689.73   31.10
  -1  -2  -1  636.54   30.80
  -1  -2  -1  655.93   30.90
   1  -2   1  650.63   30.20
   1  -2   1  660.83   31.10
   1  -2   1  625.64   31.50
   1   2   1  648.24   31.50
   1   2   1  615.84   31.90
  -1   2  -1  668.73   31.10
  -1   2  -1  619.44   31.00
   2  -2   1  279.57   14.10
   2  -2   1  280.87   15.30
   2  -2   1  298.57   15.90
  -2  -2  -1  289.37   14.80
  -2  -2  -1  289.07   14.30
   2  -2   1  286.87   14.40
  -2  -2  -1  281.37   13.90
   2  -2   1  269.07   17.00
  -2  -2  -1  282.87   14.20
  -2  -2  -1  277.37   14.90
  -2  -2  -1  295.67   14.90
   2   2   1  292.07   16.40
  -2   2  -1  262.07   15.10
  -2   2  -1  285.37   15.20
  -3  -2  -1  162.68    8.90
   3  -2   1  167.68   11.10
  -3  -2  -1  151.98    9.30
  -3  -2  -1  159.98    8.50
  -3  -2  -1  159.68    9.40
  -3  -2  -1  162.78    9.30
   3  -2   1  157.58   11.60
   3  -2   1  149.59   13.00
  -3   2  -1  148.49    9.10
  -3   2  -1  146.49   10.00
   3   2   1  157.58   12.00
  -3   2  -1  147.09    8.90
   4  -2   1  296.57   17.50
   4  -2   1  300.37   16.70
   4  -2   1  307.17   18.60
  -4  -2  -1  231.48   13.90
   4   2   1  258.97   17.20
  -4   2  -1  279.87   14.40
  -4   2  -1  292.17   15.00
  -4   2  -1  271.67   15.40
  -3  -3   1   14.00    2.50
  -3  -3   1   15.50    4.30
   3  -3  -1   20.60    6.70
  -3   3   1   17.40    4.80
   3   3  -1   21.50    5.20
  -3   3   1   18.40    4.10
  -2  -3   1  174.08   11.00
  -2  -3   1  158.28    9.80
   2  -3  -1  170.78   12.70
  -2  -3   1  152.58    9.10
   2  -3  -1  149.49    9.60
  -2  -3   1  168.98    8.90
   2  -3  -1  149.99    9.20
   2  -3  -1  165.88   11.60
  -2   3   1  160.18   11.00
   2   3  -1  156.48   12.10
   1  -3  -1  125.39    9.30
  -1  -3   1  120.59    7.40
  -1  -3   1  115.19    7.00
   1  -3  -1  113.69    7.30
  -1  -3   1  123.59    8.30
   1  -3  -1  113.09    7.60
  -1  -3   1  127.29    9.40
   1   3  -1  154.18   11.00
  -1   3   1  113.89    9.80
  -1   3   1  107.99    8.70
   0  -3  -1   15.50    3.00
   0  -3   1    8.30    2.50
   0  -3   1   12.00    4.90
   0  -3   1    7.70    3.40
   0  -3   1    5.30    2.50
   0  -3  -1   10.90    4.10
   0  -3  -1   11.90    3.50
   0  -3  -1   14.70    3.00
   0   3  -1   11.60    4.40
   0   3  -1   13.20    5.60
   0   3   1   10.80    5.40
   1  -3   1   59.89    9.60
   1  -3   1   49.99    4.70
   1  -3   1   58.69    7.30
  -1  -3  -1   54.09    5.50
   1  -3   1   53.29    4.50
  -1  -3  -1   53.19    4.50
  -1  -3  -1   45.00    4.60
  -1  -3  -1   61.19    6.20
  -1   3  -1   68.59    7.70
  -1   3  -1   49.60    6.40
   1   3   1   62.79    7.60
  -2  -3  -1   26.70    4.90
   2  -3   1   44.50    4.20
   2  -3   1   57.89    7.70
  -2  -3  -1   32.30    3.60
   2  -3   1   49.99    8.10
   2  -3   1   40.50    4.60
  -2   3  -1   34.40    5.70
  -2   3  -1   47.00    6.60
   2   3   1   33.20    6.50
  -3  -3  -1   49.60    4.40
   3  -3   1   57.79    9.20
  -3  -3  -1   49.40    5.20
   3   3   1   75.79    8.30
   3   3   1   54.89    7.20
  -3   3  -1   53.79    5.70
  -5   0   2   62.49    5.50
  -5   0   2   62.09    5.10
  -5   0   2   85.89   11.90
  -5   0   2   73.79    8.90
   5   0  -2   68.69    8.10
   5   0  -2   57.79    7.30
   5   0  -2   69.89   11.60
   5   0  -2   65.69    7.30
   4   0  -2  624.04   31.70
  -4   0   2  587.84   29.90
   4   0  -2  599.84   30.00
  -4   0   2  593.94   28.60
   4   0  -2  602.94   30.30
  -4   0   2  626.14   28.50
   4   0  -2  609.44   30.70
  -4   0   2  612.84   28.90
  -3   0   2   36.60    3.30
  -3   0   2   47.00    4.20
  -3   0   2   47.10    4.00
   3   0  -2   50.59    7.20
  -3   0   2   47.90    5.50
  -3   0   2   48.70    4.10
   3   0  -2   46.10    6.10
   3   0  -2   41.10    5.10
   3   0  -2   42.30    5.00
   3   0  -2   41.60    6.00
  -2   0   2  269.47   13.30
  -2   0   2  290.17   14.50
   2   0  -2  284.47   14.40
  -2   0   2  292.17   13.50
  -2   0   2  257.67   13.30
  -2   0   2  314.77   13.50
   2   0  -2  270.37   15.20
   2   0  -2  280.47   14.50
   2   0  -2  272.07   15.30
   2   0  -2  295.97   14.30
  -2   0   2  269.37   15.30
   1   0  -2   10.60    2.80
   1   0  -2    6.70    1.90
  -1   0   2    9.10    1.50
  -1   0   2    8.10    2.40
  -1   0   2    8.40    1.00
   1   0  -2    7.60    3.20
   1   0  -2    8.70    2.10
   1   0  -2   11.50    2.80
  -1   0   2    8.60    1.20
  -1   0   2   10.90    2.90
   0   0   2  674.33   32.30
   0   0  -2  711.33   32.10
   0   0   2  672.73   32.00
   0   0  -2  633.44   32.00
   0   0   2  744.63   32.60
   0   0  -2  705.93   32.20
   0   0  -2  757.92   31.90
   1   0   2    1.70    2.00
   1   0   2    2.00    2.70
  -1   0  -2    1.70    1.40
   1   0   2    1.30    2.50
  -1   0  -2    2.60    1.40
  -1   0  -2    1.60    0.90
   1   0   2    0.70    2.60
  -1   0  -2    0.70    0.90
  -1   0  -2    2.20    1.60
  -2   0  -2  116.09    7.20
  -2   0  -2  139.29    6.80
  -2   0  -2  124.59    6.40
  -2   0  -2  126.29    7.00
   2   0   2  121.79    8.10
   2   0   2  111.49    7.80
   2   0   2  126.59    8.10
  -2   0  -2  124.89    6.50
   2   0   2  118.39    8.30
   2   0   2  126.19    7.90
   3   0   2   18.70    4.30
  -3   0  -2   19.00    3.20
  -3   0  -2   23.20    3.00
  -3   0  -2   19.60    3.20
   3   0   2   22.00    5.00
  -3   0  -2   21.00    3.90
   3   0   2   18.40    4.00
   3   0   2   16.70    4.20
   3   0   2   17.30    5.20
  -3   0  -2   17.80    2.60
  -4   0  -2  290.17   14.80
  -4   0  -2  267.17   15.00
   4   0   2  273.67   15.90
  -4   0  -2  298.67   15.50
  -4   0  -2  315.87   14.50
  -4   0  -2  282.87   14.60
   4   0   2  324.27   17.20
   4   0   2  286.77   15.90
  -5   0  -2   27.00    3.60
  -5   0  -2   23.80    3.80
  -5   0  -2   25.90    4.00
   5   0   2   40.70    6.90
   5   0   2   23.90    5.00
   5  -1  -2    1.90    3.40
  -5  -1   2   13.10    5.40
   5  -1  -2   -1.00    6.10
   5  -1  -2    0.20    5.10
  -5  -1   2    0.40    2.00
  -5  -1   2    0.30    2.40
  -5   1   2    1.10    2.60
   5   1  -2    5.10    4.50
  -5   1   2    1.30    2.80
  -5   1   2   -4.20    5.20
   5   1  -2   -2.50    3.60
  -4  -1   2   90.79    6.40
   4  -1  -2  100.49    9.40
  -4  -1   2   90.99    8.60
  -4  -1   2   95.39    6.50
   4  -1  -2   98.09    7.60
  -4  -1   2   98.09    5.90
   4  -1  -2  103.69   10.80
  -4   1   2  108.39    9.60
   4   1  -2  104.49    9.40
  -4   1   2   97.49    6.30
   4   1  -2  100.79    7.90
  -4   1   2   91.89    6.60
  -3  -1   2   89.69    5.30
   3  -1  -2   90.39    8.00
   3  -1  -2   88.79    6.60
  -3  -1   2   96.09    6.10
  -3  -1   2   97.19   10.30
   3  -1  -2   88.39    8.70
  -3  -1   2   95.79    5.90
  -3  -1   2   90.29    7.80
  -3   1   2   88.29    8.20
   3   1  -2   91.49    7.00
   3   1  -2   91.99    8.10
  -3   1   2   92.19    6.20
  -3   1   2   93.49    6.00
  -3   1   2   91.89    5.90
  -2  -1   2  689.13   32.00
  -2  -1   2  694.33   33.40
   2  -1  -2  694.23   32.70
  -2  -1   2  714.53   32.20
   2  -1  -2  677.53   33.00
   2  -1  -2  685.53   34.10
   2  -1  -2  670.33   33.90
   2  -1  -2  690.23   33.40
  -2  -1   2  711.13   32.30
  -2  -1   2  692.53   32.90
  -2  -1   2  738.83   32.20
  -2   1   2  692.33   32.50
  -2   1   2  669.03   31.90
   2   1  -2  622.14   32.50
   2   1  -2  679.83   32.60
   2   1  -2  750.82   33.60
  -2   1   2  744.53   32.10
   2   1  -2  666.43   34.10
  -2   1   2  705.53   32.30
   1  -1  -2   33.40    3.30
   1  -1  -2   32.80    3.10
  -1  -1   2   33.10    2.50
   1  -1  -2   41.10    4.60
  -1  -1   2   36.50    5.30
   1  -1  -2   33.80    3.70
  -1  -1   2   32.00    4.40
  -1  -1   2   30.60    2.90
   1  -1  -2   33.30    3.50
   1  -1  -2   34.90    5.30
   1  -1  -2   36.00    2.70
  -1  -1   2   34.00    2.80
  -1  -1   2   36.80    3.00
   1  -1  -2   33.50    3.00
  -1  -1   2   32.60    3.70
   1   1  -2   26.00    3.30
  -1   1   2   35.90    4.70
   1   1  -2   30.30    5.90
  -1   1   2   31.80    4.70
   1   1  -2   33.30    4.20
  -1   1   2   32.30    2.50
   1   1  -2   28.80    3.70
   0  -1  -2  293.67   13.20
   0  -1  -2  306.37   13.60
   0  -1  -2  266.97   14.00
   0  -1   2  264.97   13.90
   0  -1   2  290.67   13.50
   0  -1   2  296.97   13.20
   0  -1   2  283.97   14.30
   0  -1  -2  275.07   13.10
   0  -1  -2  295.87   13.20
   0  -1   2  261.37   14.50
   0  -1   2  283.67   13.00
   0  -1  -2  273.87   13.60
   0  -1  -2  260.77   13.60
   0  -1   2  273.57   13.70
   0  -1  -2  266.27   13.40
   0  -1  -2  245.28   13.90
   0  -1  -2  239.28   13.40
   0   1   2  297.97   13.70
   0   1  -2  302.37   14.50
   0   1   2  284.27   13.90
   0   1   2  294.67   14.10
   0   1  -2  285.97   13.80
  -1  -1  -2   27.60    3.10
   1  -1   2   40.50    5.10
  -1  -1  -2   30.60    3.80
  -1  -1  -2   34.60    3.00
   1  -1   2   38.20    2.80
   1  -1   2   39.50    5.70
   1  -1   2   41.10    3.90
  -1  -1  -2   34.90    3.60
  -1  -1  -2   38.10    3.30
  -1  -1  -2   32.00    2.80
   1  -1   2   30.80    4.70
  -1  -1  -2   37.10    5.10
  -1  -1  -2   41.00    3.70
   1  -1   2   34.60    3.10
   1   1   2   44.20    4.80
  -1   1  -2   36.60    4.50
  -1   1  -2   34.50    3.70
   1   1   2   43.50    5.50
  -1   1  -2   29.20    3.90
   1   1   2   27.80    3.90
   2  -1   2  176.88   12.00
   2  -1   2  160.68   11.20
   2  -1   2  180.98   10.10
   2  -1   2  184.78    9.60
  -2  -1  -2  181.98   10.40
  -2  -1  -2  186.28    8.90
  -2  -1  -2  167.58    9.60
  -2  -1  -2  175.48    9.10
  -2   1  -2  173.78    9.30
  -2   1  -2  184.78   11.00
   2   1   2  173.68   10.60
  -2   1  -2  180.08    9.20
   2   1   2  184.48   11.60
   2   1   2  178.18   10.60
  -2   1  -2  187.28   10.10
  -3  -1  -2  123.59    7.50
   3  -1   2  115.29   10.30
  -3  -1  -2  112.39    6.40
  -3  -1  -2  114.19    7.30
   3  -1   2  114.19    7.60
   3  -1   2  110.09    9.40
  -3  -1  -2  116.79    7.10
   3  -1   2  125.39    8.90
  -3  -1  -2  122.09    6.90
   3   1   2  108.99    9.60
  -3   1  -2  113.49    6.80
   3   1   2  123.39    8.50
  -3   1  -2  114.39    7.50
  -3   1  -2  117.39    9.00
  -3   1  -2  116.09    7.10
   3   1   2  101.09    8.50
   4  -1   2   95.79    7.20
  -4  -1  -2   87.09    6.20
  -4  -1  -2   84.69    6.50
   4  -1   2   93.09   10.20
   4  -1   2   97.59   10.10
  -4  -1  -2   82.79    5.60
  -4  -1  -2   78.49    6.70
   4   1   2   91.89    9.10
  -4   1  -2   94.29    8.10
  -4   1  -2   90.19    6.20
  -4   1  -2   91.19    6.80
  -4   1  -2   92.49    6.50
   4   1   2   95.99    7.80
  -5  -1  -2   -0.70    2.00
  -5  -1  -2    3.60    2.30
  -5  -1  -2    3.80    2.50
   5  -1   2    6.20    3.40
   5  -1   2    2.40    5.50
   5  -1   2    0.60    5.40
   5   1   2    4.70    4.10
   5   1   2    3.30    4.20
  -5   1  -2    1.60    3.10
  -5   1  -2    3.80    3.20
  -5   1  -2   -5.00    5.40
  -5   1  -2    2.10    2.50
   4  -2  -2  630.54   33.90
  -4  -2   2  612.94   30.80
   4  -2  -2  605.14   31.90
  -4  -2   2  614.84   29.80
  -4  -2   2  615.64   29.20
   4  -2  -2  632.94   31.70
  -4   2   2  619.84   29.90
  -4   2   2  592.24   29.40
  -4   2   2  629.04   31.30
   4   2  -2  619.24   32.40
  -3  -2   2    5.10    2.10
   3  -2  -2    4.20    4.40
  -3  -2   2    7.20    2.80
   3  -2  -2    6.20    4.10
  -3  -2   2    2.60    2.20
  -3  -2   2    3.80    3.90
   3  -2  -2    3.30    6.40
  -3   2   2    5.30    2.90
  -3   2   2    0.90    3.00
   3   2  -2    3.80    4.40
  -3   2   2    4.60    3.30
   2  -2  -2   95.19    7.80
   2  -2  -2   96.89    6.20
  -2  -2   2   90.39    6.00
  -2  -2   2   88.89    6.90
   2  -2  -2   85.79    7.40
   2  -2  -2   94.59    6.00
  -2  -2   2   84.89    5.70
  -2  -2   2   92.89    5.90
   2  -2  -2   88.19    9.30
  -2  -2   2   93.49    5.60
  -2   2   2   93.49    6.80
   2   2  -2   92.89    8.40
   1  -2  -2  132.49    8.50
  -1  -2   2  124.49    8.40
  -1  -2   2  130.59    7.40
   1  -2  -2  139.99    7.40
  -1  -2   2  129.69    7.20
  -1  -2   2  128.49    9.60
  -1  -2   2  140.19    7.30
   1  -2  -2  138.59    9.90
   1  -2  -2  135.69    8.10
   1  -2  -2  142.89    7.60
  -1  -2   2  134.09    7.90
   1   2  -2  137.19    8.90
  -1   2   2  120.99    8.60
   1   2  -2  128.49   12.00
   1   2  -2  149.29    9.40
   0  -2   2    0.90    5.20
   0  -2   2   -2.10    2.60
   0  -2  -2   -0.30    2.90
   0  -2  -2    0.00    1.90
   0  -2  -2    3.00    2.20
   0  -2   2    0.20    2.00
   0  -2   2   -0.10    2.30
   0  -2  -2    0.20    3.20
   0  -2   2   -0.30    1.90
   0  -2  -2    2.20    2.00
   0  -2  -2    0.80    2.30
   0   2  -2   -0.40    3.50
   0   2   2    4.00    2.70
   0   2   2    3.60    4.40
  -1  -2  -2  331.07   16.20
  -1  -2  -2  294.97   15.80
  -1  -2  -2  308.87   15.20
   1  -2   2  310.27   16.40
  -1  -2  -2  322.27   15.50
  -1  -2  -2  315.17   16.20
   1  -2   2  315.97   16.40
   1  -2   2  313.87   15.20
  -1  -2  -2  326.57   15.20
   1  -2   2  316.57   15.40
   1  -2   2  314.57   18.30
   1   2   2  321.67   17.30
  -1   2  -2  323.57   16.40
   1   2   2  290.37   16.70
  -1   2  -2  305.27   16.50
   2  -2   2   89.19    7.60
  -2  -2  -2   82.19    5.90
  -2  -2  -2   92.29    6.40
  -2  -2  -2   88.39    5.50
  -2  -2  -2   90.29    5.90
  -2  -2  -2   89.29    7.10
  -2  -2  -2   88.59    6.30
   2  -2   2   86.99    8.20
   2  -2   2   89.89   10.20
   2  -2   2   90.69    5.70
   2  -2   2   93.49    6.00
  -2   2  -2   84.79    6.00
  -2   2  -2   77.29    7.60
   2   2   2   89.09    8.90
  -2   2  -2   87.59    7.00
   2   2   2   89.19   12.80
   3  -2   2    8.00    6.40
  -3  -2  -2    4.10    3.40
  -3  -2  -2    9.20    3.00
  -3  -2  -2    8.50    2.50
   3  -2   2    8.40    5.00
   3  -2   2   14.90    6.40
  -3  -2  -2    7.30    3.10
  -3  -2  -2   10.20    2.70
  -3   2  -2    8.70    3.70
  -3   2  -2    7.20    3.20
  -3   2  -2   10.60    3.40
   3   2   2   13.10    5.60
  -4  -2  -2  204.38   12.30
  -4  -2  -2  221.38   12.00
   4  -2   2  248.38   16.20
  -4  -2  -2  206.78   12.90
   4  -2   2  256.57   15.80
   4  -2   2  257.57   14.60
  -4   2  -2  239.48   13.50
  -4   2  -2  238.68   12.40
  -4   2  -2  236.08   12.80
   4   2   2  180.68   15.30
  -3  -3   2   19.50    2.80
  -3  -3   2   23.70    4.70
   3  -3  -2   20.70    6.60
  -3   3   2   14.40    4.50
  -3   3   2   14.10    4.00
  -2  -3   2   71.89    7.50
   2  -3  -2   75.69    8.80
  -2  -3   2   56.99    4.40
  -2  -3   2   58.39    4.80
   2  -3  -2   54.19    5.50
  -2  -3   2   57.79    5.40
   2  -3  -2   57.79    5.40
  -2   3   2   56.49    6.80
   2   3  -2   75.09    7.90
  -1  -3   2  293.07   16.10
   1  -3  -2  280.07   14.30
  -1  -3   2  274.47   14.00
   1  -3  -2  280.27   15.80
   1  -3  -2  270.57   14.70
  -1  -3   2  280.97   14.40
  -1  -3   2  284.67   15.30
  -1   3   2  262.17   16.00
   1   3  -2  286.87   16.80
  -1   3   2  269.17   15.60
   0  -3  -2   29.20    4.80
   0  -3   2   38.90    3.80
   0  -3  -2   37.00    4.00
   0  -3   2   42.20    6.30
   0  -3   2   31.70    3.80
   0  -3  -2   33.90    4.20
   0  -3  -2   37.30    5.40
   0   3   2   35.10    6.40
   0   3  -2   28.80    5.10
   0   3  -2   44.10    7.30
   1  -3   2  241.28   15.60
  -1  -3  -2  241.68   13.50
  -1  -3  -2  225.58   13.40
  -1  -3  -2  224.48   12.50
   1  -3   2  222.98   12.50
  -1  -3  -2  231.38   12.20
   1  -3   2  242.48   14.30
   1  -3   2  232.78   12.10
  -1   3  -2  227.58   14.10
   1   3   2  229.08   15.20
  -1   3  -2  246.08   15.40
   2  -3   2   18.10    3.50
  -2  -3  -2   27.10    3.40
   2  -3   2   23.60    6.80
   2  -3   2   34.80    6.30
  -2  -3  -2   21.60    3.40
  -2  -3  -2   22.80    4.40
   2  -3   2   23.60    3.60
  -2   3  -2   32.40    5.90
   2   3   2   17.10    6.50
  -2   3  -2   26.20    5.30
  -2   3  -2   24.80    4.50
   3  -3   2   13.20    5.70
  -3  -3  -2   25.70    5.80
  -3  -3  -2   14.40    3.40
  -3   3  -2   15.50    4.10
   3   3   2   28.60    5.60
   3   3   2    6.80    5.70
   5   0  -3   -1.80    4.10
  -5   0   3   12.50    8.80
   5   0  -3    0.20    3.30
  -5   0   3    2.00    6.10
  -5   0   3    3.00    2.60
   5   0  -3    2.40    4.20
  -5   0   3    0.10    2.10
   4   0  -3   -2.30    5.80
  -4   0   3    4.80    2.60
  -4   0   3    3.90    2.70
  -4   0   3   -2.10    5.20
  -4   0   3    3.60    2.40
   4   0  -3   -4.30    4.50
   4   0  -3    1.50    4.00
   4   0  -3   -3.10    3.50
  -4   0   3   -0.10    7.60
   3   0  -3   -1.00    3.30
   3   0  -3   -0.90    3.40
  -3   0   3    1.50    4.20
   3   0  -3   -2.90    5.30
  -3   0   3   -0.60    2.40
   3   0  -3    0.20    4.10
  -3   0   3   -1.50    2.40
  -3   0   3   -0.50    2.30
   3   0  -3   -0.70    3.10
  -2   0   3   -0.90    1.70
   2   0  -3   -1.50    3.80
   2   0  -3    0.00    3.50
  -2   0   3   -2.80    2.20
  -2   0   3   -1.30    1.00
   2   0  -3   -1.30    2.80
   2   0  -3    0.20    3.20
   2   0  -3   -0.30    4.20
  -2   0   3   -2.10    2.00
  -2   0   3   -0.90    3.80
  -1   0   3   -1.00    1.50
  -1   0   3    0.70    3.10
   1   0  -3    0.20    2.10
  -1   0   3    0.70    2.60
   1   0  -3    1.10    3.30
  -1   0   3    0.00    1.00
   1   0  -3    0.90    2.10
  -1   0   3    0.60    0.90
   1   0  -3    0.80    3.00
  -1   0   3   -4.20    5.10
   0   0   3    1.30    2.70
   0   0  -3    1.10    1.80
   0   0  -3    1.00    1.50
   0   0  -3    1.00    2.80
   0   0  -3    1.10    1.60
   0   0  -3    0.40    1.00
   0   0   3   -0.10    2.50
   0   0  -3    0.50    1.60
  -1   0  -3   -1.10    1.90
   1   0   3    1.10    3.50
  -1   0  -3   -0.40    1.00
  -1   0  -3   -1.10    1.00
  -1   0  -3    0.60    1.70
   1   0   3   -1.50    3.50
   1   0   3   -0.40    2.70
  -1   0  -3   -0.20    1.60
  -1   0  -3    1.50    1.70
   2   0   3   -4.60    4.00
   2   0   3   -0.60    3.70
  -2   0  -3    3.70    5.00
  -2   0  -3   -1.40    2.30
  -2   0  -3    3.00    2.50
  -2   0  -3   -0.90    1.70
  -2   0  -3   -2.10    1.80
  -2   0  -3    1.20    2.60
   2   0   3    0.80    2.80
   2   0   3   -5.10    4.00
   2   0   3   -2.20    3.60
   3   0   3   -2.40    3.70
   3   0   3   -0.60    4.30
  -3   0  -3   -1.60    2.30
  -3   0  -3   -1.00    2.60
  -3   0  -3   -0.40    2.10
   3   0   3    2.00    4.10
  -3   0  -3    0.00    2.90
   3   0   3    0.30    3.20
   3   0   3    1.70    3.40
  -3   0  -3   -1.10    2.20
  -4   0  -3   -0.40    3.00
  -4   0  -3    1.10    2.30
   4   0   3   -3.10    3.80
   4   0   3    0.70    5.00
   4   0   3    6.00    3.60
  -4   0  -3   -0.10    2.40
  -4   0  -3    1.50    2.60
  -5   0  -3    1.60    2.70
  -5   0  -3    1.70    2.70
  -5   0  -3   -0.80    2.30
   5   0   3    0.80    4.80
   5   0   3    6.10    4.30
  -5  -1   3   21.70    3.40
   5  -1  -3   33.90    8.70
  -5  -1   3   33.90    3.30
   5  -1  -3   31.50    5.30
  -5  -1   3   37.90    6.80
   5  -1  -3   31.00    6.80
  -5   1   3   26.70    3.60
   5   1  -3   31.50    6.00
  -5   1   3   28.10    4.00
   5   1  -3   41.20    6.50
  -5   1   3   33.30    6.90
   4  -1  -3   18.60    5.60
   4  -1  -3   20.00    6.80
  -4  -1   3   19.30    3.60
  -4  -1   3   14.60    5.40
   4  -1  -3   19.60    4.20
  -4  -1   3   13.40    2.80
  -4  -1   3   17.80    2.50
   4   1  -3   13.10    4.80
  -4   1   3   19.20    3.00
   4   1  -3   18.80    4.90
  -4   1   3   21.50    6.20
  -4   1   3   13.00    3.00
   3  -1  -3   93.39    9.40
   3  -1  -3   95.19    6.70
   3  -1  -3   98.19    8.30
  -3  -1   3  104.49    6.10
  -3  -1   3   98.79    5.60
  -3  -1   3   99.69   10.50
  -3  -1   3  102.99    8.40
  -3  -1   3   94.89    6.30
   3  -1  -3   92.59    7.10
  -3   1   3   94.99    6.10
  -3   1   3  102.39    5.80
   3   1  -3  102.29    7.60
  -3   1   3   95.59    8.90
  -3   1   3   97.19    6.30
   3   1  -3  102.99    8.60
  -3   1   3   96.19    6.40
  -2  -1   3  200.48    9.70
  -2  -1   3  219.88   13.50
   2  -1  -3  203.38   10.70
   2  -1  -3  208.28   12.80
   2  -1  -3  206.98   11.70
   2  -1  -3  206.88   10.70
   2  -1  -3  200.88   12.60
  -2  -1   3  201.08   11.50
  -2  -1   3  194.38   10.20
   2  -1  -3  201.28   11.30
  -2  -1   3  196.18   10.00
   2   1  -3  189.58   10.90
  -2   1   3  209.28   10.00
   2   1  -3  177.98   10.80
  -2   1   3  207.58   10.20
   2   1  -3  200.28   12.00
   2   1  -3  166.98   12.50
  -2   1   3  205.58    9.70
  -2   1   3  193.68   10.30
   1  -1  -3   49.90    4.30
  -1  -1   3   38.50    4.70
  -1  -1   3   55.49    3.20
   1  -1  -3   45.70    6.70
   1  -1  -3   51.99    3.60
   1  -1  -3   46.20    4.90
  -1  -1   3   49.70    5.70
   1  -1  -3   47.50    5.60
  -1  -1   3   51.39    3.50
   1  -1  -3   51.89    4.60
  -1  -1   3   65.39    7.00
   1  -1  -3   52.89    3.70
  -1  -1   3   60.59    3.40
  -1  -1   3   49.60    3.80
   1  -1  -3   50.89    3.70
  -1   1   3   52.09    3.40
  -1   1   3   55.79    6.20
  -1   1   3   48.90    5.10
   1   1  -3   53.19    5.90
   1   1  -3   51.79    5.30
   1   1  -3   49.80    3.90
   0  -1  -3    0.50    1.30
   0  -1  -3    0.20    2.80
   0  -1   3   -5.50    4.30
   0  -1  -3    2.90    2.50
   0  -1   3   -0.10    2.40
   0  -1  -3    0.50    1.30
   0  -1  -3   -0.10    3.10
   0  -1   3   -1.50    1.20
   0  -1   3   -0.60    1.40
   0  -1  -3   -1.10    2.20
   0  -1   3   -0.50    1.10
   0  -1  -3    0.20    1.60
   0  -1  -3    2.10    2.20
   0  -1   3   -0.10    2.50
   0  -1   3   -4.30    3.80
   0  -1  -3    0.10    2.00
   0  -1  -3    0.10    2.20
   0   1  -3    0.80    3.10
   0   1   3   -2.10    3.20
   0   1   3   -0.10    2.10
   0   1  -3   -2.90    3.00
   0   1  -3    0.70    2.10
   1  -1   3   14.30    5.10
   1  -1   3   16.70    2.20
   1  -1   3   15.60    4.70
  -1  -1  -3   12.40    1.80
  -1  -1  -3   12.20    2.00
  -1  -1  -3    9.30    2.00
  -1  -1  -3   15.50    3.00
   1  -1   3   17.30    2.20
   1  -1   3   14.00    2.90
   1  -1   3   10.90    3.20
  -1  -1  -3   11.40    2.70
  -1  -1  -3   10.90    2.30
  -1   1  -3   11.60    3.30
   1   1   3   12.50    3.50
   1   1   3   21.60    5.70
  -1   1  -3   17.00    3.00
   1   1   3   15.40    4.50
  -1   1  -3   14.60    3.60
   2  -1   3  567.04   28.20
  -2  -1  -3  578.14   26.20
   2  -1   3  550.74   26.70
  -2  -1  -3  581.84   26.30
  -2  -1  -3  559.54   26.50
   2  -1   3  522.55   27.60
  -2  -1  -3  515.45   26.10
  -2  -1  -3  560.04   25.90
   2  -1   3  543.35   26.50
  -2  -1  -3  606.04   26.90
  -2  -1  -3  568.74   26.90
  -2   1  -3  576.94   26.20
   2   1   3  569.24   28.10
   2   1   3  583.84   27.00
  -2   1  -3  592.34   27.80
   2   1   3  479.75   26.40
  -2   1  -3  555.24   26.10
   2   1   3  568.64   27.20
  -2   1  -3  519.75   26.50
  -2   1  -3  582.44   27.00
   3  -1   3   43.20    5.00
   3  -1   3   46.90    5.70
  -3  -1  -3   29.90    4.30
  -3  -1  -3   33.80    4.30
  -3  -1  -3   41.30    3.70
  -3  -1  -3   42.10    4.10
   3  -1   3   47.20    7.20
   3  -1   3   45.60    6.40
  -3   1  -3   38.40    3.60
   3   1   3   33.90    5.80
  -3   1  -3   44.20    5.70
  -3   1  -3   34.10    4.40
   3   1   3   37.30    5.80
  -3   1  -3   47.00    4.30
   4  -1   3   96.09    7.10
   4  -1   3   83.09   10.00
  -4  -1  -3   94.49    6.20
  -4  -1  -3   76.19    6.90
   4  -1   3   95.89    9.80
  -4  -1  -3   87.89    6.70
  -4  -1  -3   84.49    5.70
  -4   1  -3   90.99    6.70
   4   1   3   86.89    7.90
  -4   1  -3   89.69    6.10
  -4   1  -3   89.59    6.90
  -4   1  -3   91.89    7.80
   4   1   3   78.49    9.00
  -5  -1  -3    2.50    2.00
   5  -1   3    8.60    3.10
   5  -1   3    7.40    6.00
  -5  -1  -3    5.40    2.50
   5  -1   3    5.10    5.10
  -5  -1  -3    4.90    2.30
   5   1   3    5.20    4.40
  -5   1  -3    4.30    3.00
  -5   1  -3    4.10    3.20
   5   1   3    4.00    3.90
  -5   1  -3    4.30    3.20
   4  -2  -3  120.89   13.20
   4  -2  -3  112.39    9.90
  -4  -2   3  124.59    9.60
  -4  -2   3  130.79    7.50
  -4  -2   3  137.29    7.00
  -4   2   3  115.59    8.10
  -4   2   3  113.69   10.20
   4   2  -3  116.49   10.60
  -4   2   3  115.39    7.60
  -3  -2   3    3.70    2.10
   3  -2  -3    7.90    4.40
   3  -2  -3   12.60    7.50
  -3  -2   3    2.00    1.90
  -3  -2   3    7.00    2.70
  -3  -2   3    4.60    4.20
   3  -2  -3    8.60    4.20
  -3   2   3    5.70    3.10
  -3   2   3    6.90    3.00
   3   2  -3    3.10    4.20
  -3   2   3    8.10    3.40
   2  -2  -3    2.20    2.60
  -2  -2   3    1.30    2.00
  -2  -2   3    4.40    2.30
  -2  -2   3    0.30    2.10
  -2  -2   3    1.70    3.20
   2  -2  -3    3.30    3.40
  -2  -2   3    1.80    2.20
   2  -2  -3   -1.30    5.30
   2  -2  -3   -0.30    2.50
   2  -2  -3    0.70    3.70
  -2   2   3    0.40    2.90
   2   2  -3    0.50    3.50
  -1  -2   3   45.90    3.90
  -1  -2   3   58.39    7.40
   1  -2  -3   50.49    5.40
  -1  -2   3   43.90    4.30
  -1  -2   3   45.20    3.80
   1  -2  -3   45.10    6.50
   1  -2  -3   43.80    4.20
   1  -2  -3   40.30    4.50
   1  -2  -3   49.10    3.80
  -1  -2   3   42.50    3.60
  -1  -2   3   42.20    5.00
   1   2  -3   47.20    8.50
   1   2  -3   45.60    5.50
  -1   2   3   41.60    5.00
   1   2  -3   45.80    5.60
   0  -2  -3   43.00    4.50
   0  -2  -3   51.49    5.10
   0  -2  -3   42.90    3.90
   0  -2  -3   40.70    3.80
   0  -2   3   33.30    4.50
   0  -2   3   41.20    3.70
   0  -2  -3   43.70    3.50
   0  -2   3   50.39    7.60
   0  -2   3   38.10    3.80
   0  -2  -3   38.70    4.40
   0   2   3   53.69    6.60
   0   2  -3   44.90    5.30
   0   2   3   38.80    4.80
   0   2  -3   37.00    5.30
   1  -2   3   31.30    3.50
   1  -2   3   47.00    8.00
  -1  -2  -3   37.60    4.70
   1  -2   3   31.10    3.30
   1  -2   3   35.00    4.90
  -1  -2  -3   30.50    3.90
  -1  -2  -3   32.60    4.10
  -1  -2  -3   34.50    3.30
  -1  -2  -3   30.70    3.40
  -1  -2  -3   32.70    3.50
   1  -2   3   41.30    5.30
  -1   2  -3   31.90    5.30
   1   2   3   35.80    6.50
   1   2   3   35.90    8.90
  -1   2  -3   37.00    5.00
  -2  -2  -3    3.80    2.50
  -2  -2  -3    2.10    2.20
  -2  -2  -3    2.90    2.90
  -2  -2  -3    4.90    2.50
   2  -2   3    5.20    2.60
   2  -2   3    5.30    6.40
  -2  -2  -3    3.90    3.50
   2  -2   3   10.00    4.70
   2  -2   3    3.90    4.20
   2  -2   3    5.40    2.40
  -2   2  -3    3.30    2.90
  -2   2  -3    3.50    3.50
  -2   2  -3    5.20    3.90
   2   2   3    7.30    5.20
  -2   2  -3    2.70    2.70
   3  -2   3   27.70    7.00
  -3  -2  -3   21.50    3.10
  -3  -2  -3   16.20    3.20
   3  -2   3   28.10    5.70
  -3  -2  -3   17.20    3.80
  -3  -2  -3   19.10    3.80
   3  -2   3   17.00    6.60
   3   2   3   24.20    6.30
  -3   2  -3   18.70    4.50
  -3   2  -3   15.90    3.60
   3   2   3   18.00    4.20
  -3   2  -3   20.20    3.70
  -4  -2  -3   23.30    4.00
   4  -2   3   30.30    6.00
  -4  -2  -3   33.70    3.90
   4  -2   3   33.80    7.30
   4  -2   3   51.59    8.70
  -4  -2  -3   24.60    3.70
  -4   2  -3   36.10    5.30
   4   2   3   49.40    5.40
  -4   2  -3   35.80    4.80
   4   2   3   32.00    6.90
  -4   2  -3   36.70    4.60
  -3  -3   3    9.40    2.00
   3  -3  -3   14.00    5.70
   2  -3  -3   29.30    3.90
   2  -3  -3   23.10    3.90
  -2  -3   3   23.50    2.90
   2  -3  -3   24.60    5.70
  -2  -3   3   19.80    3.20
  -2  -3   3   29.00    5.60
  -2   3   3   21.80    4.90
   2   3  -3   30.00    6.10
   2   3  -3   56.69   13.60
   1  -3  -3   38.90    4.20
   1  -3  -3   26.80    3.90
  -1  -3   3   43.40    6.30
   1  -3  -3   20.70    4.20
  -1  -3   3   31.60    3.30
  -1  -3   3   31.40    3.60
   1  -3  -3   33.40    5.40
   1   3  -3   39.50    6.80
   1   3  -3   35.40    5.70
  -1   3   3   25.10    5.00
  -1   3   3   28.60    5.60
   0  -3   3   63.99    5.00
   0  -3   3   72.09    7.70
   0  -3  -3   66.29    5.30
   0  -3  -3   65.99    6.10
   0  -3  -3   62.69    5.40
   0  -3  -3   62.19    6.00
   0  -3   3   63.69    4.70
   0   3   3   73.39    8.10
   0   3  -3   57.99    7.10
   0   3  -3   77.89    8.90
   1  -3   3    9.60    4.70
   1  -3   3    8.30    6.00
  -1  -3  -3    8.20    2.60
   1  -3   3    6.80    2.20
  -1  -3  -3    5.10    2.90
  -1  -3  -3    3.60    2.60
   1  -3   3    2.10    2.20
  -1   3  -3   14.60    6.50
  -1   3  -3    8.90    4.40
   1   3   3   14.20    9.60
   1   3   3    7.10    6.20
  -2  -3  -3   13.00    3.00
   2  -3   3   19.90    5.80
  -2  -3  -3   13.80    3.80
   2  -3   3   12.00    2.90
  -2  -3  -3   11.70    2.80
   2  -3   3   14.80    6.60
   2  -3   3   18.80    3.00
   2   3   3   23.70    5.10
   2   3   3   28.40   10.70
  -2   3  -3   13.20    4.60
  -2   3  -3   18.40    5.50
   2   3   3    5.70    6.50
  -2   3  -3    9.80    3.90
   5   0  -4   31.10    6.10
  -5   0   4   30.90    3.70
  -5   0   4   40.40   11.80
  -5   0   4   29.90    7.60
   5   0  -4   37.90    6.00
   5   0  -4   32.30    5.60
  -5   0   4   30.60    3.20
  -4   0   4   20.20    6.30
   4   0  -4   17.80    5.60
  -4   0   4   20.10    3.30
  -4   0   4   22.30    9.00
   4   0  -4   21.20    4.80
  -4   0   4   20.30    2.90
   4   0  -4   16.40    4.70
  -4   0   4   20.80    3.40
   3   0  -4   83.39    6.90
   3   0  -4   84.99    7.90
  -3   0   4   76.29    5.40
   3   0  -4   86.89    7.60
  -3   0   4   95.99    8.40
  -3   0   4   75.99    5.50
  -3   0   4   73.39   11.40
   3   0  -4   87.79    9.20
  -3   0   4   77.29    5.20
  -2   0   4   90.89    5.90
   2   0  -4  120.19    9.50
  -2   0   4  105.69   12.00
   2   0  -4  118.39    7.60
  -2   0   4  128.19    8.50
  -2   0   4  100.49    6.20
   2   0  -4  131.99    8.30
  -1   0   4   55.79    5.70
   1   0  -4   60.59    5.00
   1   0  -4   67.39    7.20
  -1   0   4   53.49    3.30
  -1   0   4   61.89    6.70
  -1   0   4   57.29    4.00
   1   0  -4   60.29    5.50
   1   0  -4   63.69    6.40
  -1   0   4   62.39    9.20
   0   0  -4  688.03   32.40
   0   0  -4  738.33   32.60
   0   0   4  625.34   32.10
   0   0  -4  719.13   32.80
   0   0  -4  716.73   32.20
   0   0  -4  702.23   33.30
   0   0   4  641.54   32.90
   0   0   4  747.33   33.10
   0   0  -4  723.63   32.20
  -1   0  -4   65.89    5.00
   1   0   4   59.89    5.70
   1   0   4   68.59    6.40
   1   0   4   64.19    7.50
  -1   0  -4   62.59    4.30
  -1   0  -4   48.70    3.40
  -1   0  -4   64.59    4.70
  -1   0  -4   71.39    4.20
  -1   0  -4   51.29    3.50
   2   0   4  484.85   23.70
  -2   0  -4  475.05   22.70
  -2   0  -4  503.35   22.40
  -2   0  -4  481.55   22.40
  -2   0  -4  433.36   22.30
   2   0   4  479.25   23.40
  -2   0  -4  462.05   22.20
  -2   0  -4  495.35   23.00
   2   0   4  483.65   23.80
   2   0   4  480.45   23.80
   3   0   4  232.88   13.80
   3   0   4  228.78   13.30
  -3   0  -4  247.18   11.80
  -3   0  -4  223.88   12.40
  -3   0  -4  234.68   11.70
   3   0   4  240.58   13.70
   3   0   4  214.18   12.90
  -3   0  -4  229.48   11.40
  -4   0  -4    3.10    2.40
  -4   0  -4    3.60    2.60
   4   0   4    3.70    4.10
   4   0   4    7.70    5.50
  -4   0  -4    2.80    2.50
   5   0   4   11.90    5.10
  -5   0  -4    5.30    2.90
  -5   0  -4    7.00    2.90
  -5   0  -4    9.50    2.80
   5   0   4    9.30    4.40
   5  -1  -4    9.80    5.40
   5  -1  -4   11.10    7.60
  -5  -1   4    8.90    2.00
  -5  -1   4    9.60    2.40
  -5  -1   4   15.20    5.80
   5  -1  -4   15.40    4.40
  -5   1   4    4.10    5.80
  -5   1   4    7.10    2.60
  -5   1   4    9.10    2.40
   5   1  -4    8.10    4.40
   5   1  -4    8.10    3.70
   4  -1  -4    1.90    5.00
  -4  -1   4    5.50    2.30
   4  -1  -4    5.00    3.60
   4  -1  -4    4.90    6.90
  -4  -1   4    5.50    5.30
  -4  -1   4    7.00    2.00
   4   1  -4    2.90    3.90
  -4   1   4    3.50    2.70
  -4   1   4    4.10    2.60
  -4   1   4    4.50    5.60
   4   1  -4    3.10    4.40
  -3  -1   4   13.10    3.10
   3  -1  -4   11.00    3.10
  -3  -1   4    8.80    7.30
   3  -1  -4    7.80    5.40
  -3  -1   4    8.60    2.10
   3  -1  -4   11.70    3.60
  -3  -1   4    9.90    2.40
   3  -1  -4    8.70    4.40
  -3  -1   4   10.20    5.10
  -3   1   4   11.30    2.60
  -3   1   4   11.20    2.30
   3   1  -4    9.90    4.10
  -3   1   4   13.10    5.40
  -3   1   4   12.20    2.80
   3   1  -4    8.20    4.10
   2  -1  -4  222.18   12.70
  -2  -1   4  198.18   12.30
   2  -1  -4  229.48   13.70
   2  -1  -4  205.68   12.30
  -2  -1   4  228.68   10.90
  -2  -1   4  225.28   14.50
   2  -1  -4  219.38   13.70
  -2  -1   4  223.68   11.10
  -2  -1   4  225.78   10.60
  -2  -1   4  207.38   11.90
   2  -1  -4  226.88   12.00
   2  -1  -4  227.78   12.00
  -2   1   4  221.88   11.00
  -2   1   4  220.98   10.80
   2   1  -4  227.38   12.90
   2   1  -4  212.08   13.80
  -2   1   4  227.68   10.80
  -2   1   4  212.78   12.70
   2   1  -4  225.18   11.80
  -2   1   4  205.38   11.00
   1  -1  -4    8.40    1.90
  -1  -1   4    8.30    2.20
   1  -1  -4   10.50    3.40
  -1  -1   4    7.90    6.60
  -1  -1   4    7.30    3.40
  -1  -1   4   13.60    4.70
   1  -1  -4    9.10    2.70
   1  -1  -4    6.90    1.90
   1  -1  -4    8.40    4.80
  -1  -1   4    8.40    1.50
   1  -1  -4   10.90    3.90
   1  -1  -4   10.00    2.80
  -1  -1   4   10.90    1.80
   1  -1  -4    7.80    2.00
  -1   1   4   11.90    4.10
   1   1  -4    8.60    3.90
  -1   1   4    6.30    3.00
  -1   1   4   10.00    2.00
   1   1  -4    7.40    3.20
   1   1  -4    5.50    2.50
   1   1  -4   11.20    2.20
   0  -1  -4  147.39    8.30
   0  -1  -4  147.99    7.40
   0  -1  -4  143.39    9.30
   0  -1  -4  161.58    8.00
   0  -1  -4  153.98    8.50
   0  -1   4  154.78    7.40
   0  -1   4  141.99   11.50
   0  -1  -4  146.49    7.30
   0  -1  -4  153.58    8.70
   0  -1   4  150.18    9.50
   0  -1   4  143.59   10.00
   0  -1   4  154.68    7.40
   0  -1   4  148.49    8.40
   0  -1   4  147.39    7.30
   0  -1  -4  168.28    8.00
   0  -1  -4  123.79    7.90
   0   1  -4  149.49    8.10
   0   1   4  155.88    9.00
   0   1  -4  154.58    9.30
   0   1  -4  144.49    8.30
   0   1  -4  181.28   10.10
   0   1   4  132.39    8.20
   0   1   4  138.79    9.30
   1  -1   4   14.10    3.50
   1  -1   4   14.90    3.10
  -1  -1  -4   16.30    2.80
   1  -1   4   10.50    3.40
   1  -1   4   14.30    2.20
  -1  -1  -4   13.70    3.30
  -1  -1  -4   12.60    1.80
  -1  -1  -4   15.00    4.60
  -1  -1  -4   13.80    2.00
   1  -1   4   14.10    2.40
  -1  -1  -4   17.80    3.10
   1  -1   4    9.60    5.40
   1  -1   4   11.50    5.30
  -1   1  -4   11.60    3.10
  -1   1  -4   14.10    3.90
   1   1   4   14.40    4.90
   1   1   4   21.70    6.00
  -1   1  -4   14.60    2.20
  -1   1  -4    8.50    3.50
   1   1   4   14.90    4.60
  -2  -1  -4   50.49    3.80
  -2  -1  -4   54.49    5.40
   2  -1   4   53.09    5.40
   2  -1   4   58.89    7.20
   2  -1   4   48.20    6.90
   2  -1   4   66.59    5.60
  -2   1  -4   54.79    4.50
  -2   1  -4   47.80    5.40
  -2   1  -4   54.09    5.30
   2   1   4   44.10    5.50
  -2   1  -4   54.09    4.20
   2   1   4   33.50    5.90
  -2   1  -4   64.59    6.40
   2   1   4   36.10    6.50
   3  -1   4   29.70    6.90
  -3  -1  -4   27.30    4.20
   3  -1   4   29.70    5.00
  -3  -1  -4   28.50    2.90
  -3  -1  -4   28.30    4.00
  -3  -1  -4   27.50    3.30
   3  -1   4   29.80    4.50
  -3  -1  -4   21.90    3.50
   3  -1   4   22.30    5.90
  -3   1  -4   23.50    3.30
  -3   1  -4   24.10    4.20
   3   1   4   22.50    5.80
  -3   1  -4   27.60    3.90
  -3   1  -4   26.70    4.30
   3   1   4   26.70    5.70
  -4  -1  -4    0.70    2.60
  -4  -1  -4    2.40    2.20
   4  -1   4    5.40    6.10
   4  -1   4    3.20    5.40
   4  -1   4    7.10    3.40
  -4  -1  -4    2.00    2.30
   4   1   4    3.80    4.80
  -4   1  -4    3.50    2.80
   4   1   4    3.90    4.40
  -4   1  -4    1.90    3.00
  -4   1  -4    0.20    2.80
   5  -1   4   80.89    9.60
  -5  -1  -4   59.69    4.80
  -5  -1  -4   54.19    5.00
  -5  -1  -4   52.29    5.60
  -5   1  -4   63.29    5.80
  -5   1  -4   67.59    6.00
  -5   1  -4   61.89    6.30
   5   1   4   60.49    7.80
   5   1   4   67.99    8.30
   4  -2  -4   31.80    6.40
   4  -2  -4   40.90    9.90
  -4  -2   4   38.90    3.60
  -4  -2   4   35.20    3.30
  -4  -2   4   31.90    5.80
  -4   2   4   34.10    4.00
   4   2  -4   33.00    6.20
  -4   2   4   27.60    4.30
  -4   2   4   38.30    7.40
   3  -2  -4   25.20    5.30
   3  -2  -4   32.00    8.60
  -3  -2   4   30.00    3.30
  -3  -2   4   31.30    3.10
  -3  -2   4   32.00    5.50
   3  -2  -4   25.80    5.60
   3   2  -4   28.80    5.60
  -3   2   4   28.10    3.90
  -3   2   4   26.20    3.80
   2  -2  -4    1.50    2.60
   2  -2  -4    0.80    5.30
   2  -2  -4    4.70    2.60
  -2  -2   4    2.90    2.20
  -2  -2   4    5.20    2.10
   2  -2  -4    4.60    3.50
  -2  -2   4    2.00    3.30
  -2  -2   4    0.30    1.80
  -2  -2   4    7.40    7.40
   2  -2  -4    6.30    3.90
   2   2  -4    1.80    3.50
  -2   2   4    2.20    3.00
   1  -2  -4   40.90    3.90
  -1  -2   4   25.60    3.00
  -1  -2   4   24.60    3.40
   1  -2  -4   44.40    3.90
  -1  -2   4   41.70    7.60
  -1  -2   4   22.70    4.10
   1  -2  -4   42.10    4.20
  -1  -2   4   25.80    2.80
   1  -2  -4   38.30    5.80
   1  -2  -4   38.10    4.90
   1  -2  -4   39.40    4.50
   1   2  -4   26.20    4.20
   1   2  -4   31.00    5.20
   1   2  -4   25.50    7.90
   1   2  -4   28.30    3.90
   0  -2  -4    0.20    2.30
   0  -2  -4    0.20    2.10
   0  -2  -4    0.20    2.20
   0  -2  -4    0.70    2.00
   0  -2   4    1.00    6.30
   0  -2   4    0.10    3.10
   0  -2  -4    0.20    3.30
   0  -2   4   -0.80    1.90
   0  -2   4   -0.80    1.90
   0  -2  -4    0.30    2.60
   0   2   4    2.50    3.40
   0   2  -4    0.50    3.20
   0   2  -4    0.30    4.30
   0   2   4    0.70    5.60
   1  -2   4  118.39    8.70
  -1  -2  -4  112.49    7.10
   1  -2   4  121.29    7.10
  -1  -2  -4  128.79    7.10
  -1  -2  -4  125.69    8.70
   1  -2   4  127.49   11.60
   1  -2   4  119.09    8.80
  -1  -2  -4  128.39    7.00
  -1  -2  -4  121.69    7.80
   1  -2   4  119.49    6.90
   1   2   4  133.79   11.40
  -1   2  -4  117.89    9.50
  -1   2  -4  124.09    8.70
   1   2   4  122.99   13.50
   1   2   4  117.99   10.80
   2  -2   4    9.00    2.70
  -2  -2  -4    5.10    3.00
  -2  -2  -4    8.70    3.90
   2  -2   4   13.50    4.80
  -2  -2  -4    9.40    2.80
   2  -2   4    9.70    4.30
   2  -2   4    6.80    6.90
  -2  -2  -4    7.70    2.50
  -2  -2  -4   11.10    3.20
  -2   2  -4    7.40    3.00
   2   2   4    6.40    8.80
  -2   2  -4    6.10    4.00
  -2   2  -4    7.70    2.90
   2   2   4   14.40    4.30
  -2   2  -4    8.20    3.80
   2   2   4    8.50    5.50
   3  -2   4   10.50    6.20
  -3  -2  -4    9.00    2.70
   3  -2   4   13.90    6.10
  -3  -2  -4    8.90    3.50
  -3  -2  -4    9.80    2.70
   3  -2   4   10.90    4.70
  -3  -2  -4    6.90    3.00
  -3   2  -4    8.00    3.30
  -3   2  -4    7.60    3.30
  -3   2  -4    7.20    3.20
  -3   2  -4    8.60    3.80
   3   2   4   12.40    4.20
   3   2   4   12.80    5.50
   4  -2   4   10.60    6.40
  -4  -2  -4    9.70    3.00
  -4  -2  -4    5.20    2.80
   4  -2   4   15.90    6.50
  -4  -2  -4   10.60    2.80
   4  -2   4    8.90    4.20
   4   2   4   20.70    4.30
  -4   2  -4    8.20    3.40
  -4   2  -4    8.70    3.70
  -4   2  -4   10.90    3.80
   4   2   4    8.00    5.60
   2  -3  -4   13.00    3.40
  -2  -3   4   13.90    2.60
  -2  -3   4   17.60    2.40
  -2  -3   4   17.50    4.80
   2  -3  -4   21.30    5.10
   2  -3  -4   13.60    3.30
   2   3  -4   20.40    5.80
   2   3  -4   39.90   13.20
  -2   3   4   15.40    4.40
  -1  -3   4    3.40    2.00
  -1  -3   4    6.80    1.90
   1  -3  -4    4.40    2.60
   1  -3  -4    4.70    3.10
   1  -3  -4    4.20    2.70
   1  -3  -4    8.40    3.90
  -1  -3   4    7.20    4.30
   1   3  -4   12.00    6.20
   1   3  -4   16.30    9.30
  -1   3   4    4.60    4.60
   0  -3   4   -1.10    1.80
   0  -3   4   -0.10    4.00
   0  -3  -4    2.40    2.50
   0  -3  -4    1.50    2.90
   0  -3   4    1.30    1.70
   0  -3  -4    2.40    2.40
   0   3  -4    0.70    6.50
   0   3   4   -2.30    5.40
   0   3  -4   -1.80    4.20
   1  -3   4   24.10    3.20
   1  -3   4   45.30    8.00
  -1  -3  -4   31.70    4.00
   1  -3   4   25.00    3.60
  -1  -3  -4   29.90    3.80
  -1  -3  -4   30.40    5.00
   1  -3   4   39.20    6.50
  -1   3  -4   35.40    6.00
   1   3   4   21.80    7.20
  -1   3  -4   35.00    7.70
  -2  -3  -4    9.90    2.70
  -2  -3  -4    4.30    2.50
   2  -3   4   13.10    6.60
   2  -3   4   13.60    5.10
   2  -3   4    6.10    2.60
  -2  -3  -4    3.80    2.90
   2   3   4  -11.20    6.10
  -2   3  -4    6.80    3.60
  -2   3  -4   16.70    5.50
  -2   3  -4    7.30    3.50
   2   3   4   21.30   10.80
  -2   3  -4    5.30    4.30
   2   3   4   20.80    4.90
  -5   0   5    8.60   11.10
  -5   0   5    7.10    2.30
   5   0  -5   -0.50    3.50
   5   0  -5    1.40    3.20
  -5   0   5    2.40    6.50
   5   0  -5    0.90    4.30
  -4   0   5    1.40    2.40
   4   0  -5    1.70    4.60
  -4   0   5   -5.90    9.80
  -4   0   5    0.80    5.90
  -4   0   5    4.90    2.50
   4   0  -5   -0.10    3.50
   4   0  -5   -1.10    3.70
   3   0  -5    0.10    4.20
   3   0  -5    0.40    3.60
  -3   0   5    0.50    2.60
  -3   0   5    3.40    2.00
  -3   0   5   -0.70    5.30
   3   0  -5    0.10    3.60
  -3   0   5    0.60    8.80
  -3   0   5    3.20    2.50
  -2   0   5    0.00    1.50
   2   0  -5    0.70    3.40
   2   0  -5   -0.30    3.40
  -2   0   5    0.10    2.00
   2   0  -5    3.80    4.70
  -2   0   5   -2.40    2.30
   2   0  -5   -4.40    4.40
  -2   0   5   -2.00    9.20
  -2   0   5   -2.10    4.70
   1   0  -5    2.50    3.20
  -1   0   5    0.30    3.60
   1   0  -5    1.80    3.20
  -1   0   5    1.90    2.20
   1   0  -5    2.10    4.40
  -1   0   5    1.00    3.60
  -1   0   5    4.50    7.90
   1   0  -5   -0.40    4.30
  -1   0   5   -9.50    5.00
   0   0  -5   -1.50    2.50
   0   0   5   -1.30    1.70
   0   0   5    3.60    5.20
   0   0  -5    1.80    3.00
   0   0   5    1.20    1.60
   0   0  -5    0.10    1.40
   0   0   5    0.20    4.60
   0   0  -5    0.40    4.70
   0   0  -5    0.90    2.50
  -1   0  -5   -0.60    2.60
  -1   0  -5    2.20    2.50
   1   0   5   -1.80    4.40
  -1   0  -5   -0.70    1.20
   1   0   5    4.60    4.80
  -1   0  -5   -0.90    2.80
   1   0   5   -2.30    5.80
  -1   0  -5   -1.90    1.20
  -1   0  -5   -0.20    2.10
   2   0   5    3.50    5.00
   2   0   5   -1.50    5.00
   2   0   5   -0.10    4.00
   2   0   5   -3.70    4.90
  -2   0  -5    0.70    1.90
  -2   0  -5   -0.80    2.70
  -2   0  -5   -0.60    1.70
  -2   0  -5    0.10    2.40
  -2   0  -5    0.60    2.60
   3   0   5    2.00    4.90
  -3   0  -5    0.20    2.40
  -3   0  -5    0.50    2.70
   3   0   5    0.60    5.20
   3   0   5   -0.40    3.90
  -3   0  -5   -0.10    2.10
  -3   0  -5    2.10    2.00
  -3   0  -5    1.40    2.50
  -4   0  -5    0.20    2.30
   4   0   5    2.40    4.40
  -4   0  -5    1.30    2.30
   4   0   5    3.20    5.00
  -4   0  -5    0.10    2.30
   5   0   5    5.10    4.10
  -5   0  -5    2.10    2.80
  -5   0  -5    1.10    2.40
   5   0   5    8.70    4.60
  -5   0  -5    8.00    2.80
  -5  -1   5   14.20    6.00
   5  -1  -5    4.20    3.20
   5  -1  -5    0.60    7.00
   5  -1  -5   -0.20    4.80
   5   1  -5    3.20    3.00
  -5   1   5    4.90    2.30
  -5   1   5   19.50    9.40
   5   1  -5    3.30    4.20
  -5   1   5    3.00    5.80
  -4  -1   5   32.20    9.60
   4  -1  -5   44.60    8.80
   4  -1  -5   45.50    6.00
  -4  -1   5   22.70    3.00
  -4  -1   5   26.20    6.10
   4   1  -5   26.50    4.70
  -4   1   5   28.50    6.20
  -4   1   5   24.40    3.20
   4   1  -5   15.30    4.80
   3  -1  -5   67.89    7.60
   3  -1  -5   58.59    9.30
  -3  -1   5   74.39   10.30
  -3  -1   5   63.79    5.30
   3  -1  -5   70.09    6.50
  -3  -1   5   74.69    8.60
  -3  -1   5   58.19    4.50
   3  -1  -5   69.89    6.20
  -3   1   5   67.09    4.60
   3   1  -5   65.19    6.30
  -3   1   5   66.19    5.00
   3   1  -5   65.99    7.60
  -3   1   5   70.49    4.80
  -3   1   5   75.69    9.30
  -2  -1   5   49.99    6.60
  -2  -1   5   42.60    3.50
   2  -1  -5   41.40    7.50
   2  -1  -5   46.60    6.50
   2  -1  -5   45.50    5.30
   2  -1  -5   41.20    5.20
  -2  -1   5   37.50    5.00
  -2  -1   5   43.50    3.90
  -2  -1   5   40.00    3.10
  -2  -1   5   54.59    8.90
   2  -1  -5   36.10    5.50
  -2   1   5   43.00    3.70
   2   1  -5   41.20    5.00
   2   1  -5   41.00    5.60
  -2   1   5   47.40    3.70
  -2   1   5   49.40    3.60
  -2   1   5   57.49    6.20
   1  -1  -5  104.99    6.30
   1  -1  -5  140.99    9.00
  -1  -1   5  111.19   11.80
   1  -1  -5  116.19    9.70
  -1  -1   5  122.69    9.30
   1  -1  -5  118.49    7.50
   1  -1  -5  126.29    7.90
   1  -1  -5  141.39    9.40
  -1  -1   5  112.79    7.70
   1  -1  -5  119.89    6.20
  -1  -1   5   98.49    5.80
  -1  -1   5  105.39    6.00
  -1  -1   5  119.19    6.60
   1  -1  -5  119.09    6.00
   1  -1  -5  106.39    7.50
   1   1  -5  117.59    7.10
   1   1  -5  120.59    9.20
   1   1  -5  118.39    8.10
  -1   1   5  121.09    7.80
  -1   1   5   96.49    7.70
  -1   1   5  132.39    6.50
   1   1  -5  109.79   11.10
   0  -1   5  179.98    8.90
   0  -1  -5  191.58   10.30
   0  -1   5  172.78    9.90
   0  -1  -5  194.28   10.70
   0  -1  -5  189.08   10.20
   0  -1   5  182.88   13.60
   0  -1  -5  176.98    8.90
   0  -1  -5  150.98    9.50
   0  -1   5  181.48   12.10
   0  -1  -5  181.08    9.00
   0  -1  -5  202.08    9.70
   0  -1  -5  200.88    9.80
   0  -1   5  191.58    9.10
   0  -1   5  187.28    9.00
   0   1  -5  174.38    9.70
   0   1  -5  184.78   10.80
   0   1  -5  185.38   10.20
   0   1   5  189.58   11.40
   0   1  -5  183.38    9.50
   0   1   5  174.58   11.50
   0   1  -5  202.28   11.30
   0   1   5  197.38   11.60
  -1  -1  -5  328.37   15.40
   1  -1   5  323.27   16.00
   1  -1   5  305.97   17.50
   1  -1   5  295.17   15.50
  -1  -1  -5  334.47   15.80
  -1  -1  -5  340.47   16.00
  -1  -1  -5  309.87   14.90
  -1  -1  -5  300.47   14.80
   1  -1   5  312.47   17.50
  -1   1  -5  320.07   15.90
  -1   1  -5  325.87   16.50
   1   1   5  328.37   18.00
  -1   1  -5  291.67   14.80
   1   1   5  304.67   16.80
  -1   1  -5  315.77   16.10
  -1   1  -5  306.17   15.00
   1   1   5  314.47   16.90
  -2  -1  -5   10.00    1.90
   2  -1   5    7.20    3.10
  -2  -1  -5    7.60    2.90
  -2  -1  -5    5.30    2.70
   2  -1   5    8.10    5.20
   2  -1   5   12.70    3.70
  -2  -1  -5    9.60    3.30
  -2  -1  -5    6.60    2.10
   2  -1   5    9.90    5.80
   2   1   5    4.30    5.20
  -2   1  -5    8.90    2.20
  -2   1  -5    6.80    3.10
  -2   1  -5   12.30    3.60
   2   1   5   13.40    4.30
  -2   1  -5    7.30    3.00
   2   1   5    9.90    5.70
  -2   1  -5   11.50    2.70
   3  -1   5  152.88   12.00
  -3  -1  -5  146.89    7.80
  -3  -1  -5  143.19    8.70
  -3  -1  -5  133.99    8.60
   3  -1   5  140.49   11.10
   3  -1   5  145.49    9.10
  -3  -1  -5  143.69    8.00
  -3  -1  -5  153.38    9.20
  -3   1  -5  146.89    9.20
  -3   1  -5  148.59    8.50
   3   1   5  142.89   10.50
  -3   1  -5  145.19    8.00
   3   1   5  127.79   11.50
   4  -1   5  196.88   12.40
  -4  -1  -5  210.98   10.70
  -4  -1  -5  203.88   12.20
   4  -1   5  214.48   14.20
  -4  -1  -5  216.58   11.10
   4  -1   5  225.18   14.10
  -4   1  -5  215.68   11.10
   4   1   5  197.38   13.20
   4   1   5  179.28   13.90
  -4   1  -5  196.48   12.10
  -4   1  -5  209.68   11.40
  -5  -1  -5   19.20    4.10
  -5  -1  -5   21.30    3.10
  -5  -1  -5   26.10    3.60
   5  -1   5   39.40    7.70
  -5   1  -5   29.20    4.30
  -5   1  -5   27.10    5.00
   5   1   5   27.20    6.10
  -5   1  -5   28.50    4.10
   5   1   5   31.40    5.40
   4  -2  -5   71.99   11.40
  -4  -2   5   63.89    7.50
   4  -2  -5   42.80    7.10
  -4   2   5   39.00    4.50
  -4   2   5   39.00    4.60
  -4   2   5   48.20    8.00
   4   2  -5   45.10    7.00
   3  -2  -5   30.40    5.90
   3  -2  -5   34.40    8.50
  -3  -2   5   26.80    3.20
  -3  -2   5   27.40    5.70
   3  -2  -5   28.30    5.30
   3   2  -5   26.00    5.50
  -3   2   5   40.30    7.10
  -3   2   5   30.30    3.70
  -3   2   5   29.90    3.80
  -2  -2   5   41.10    3.80
  -2  -2   5   42.10    5.50
  -2  -2   5   48.80    4.00
   2  -2  -5   46.40    4.60
   2  -2  -5   45.70    7.70
  -2  -2   5   69.09   10.10
   2  -2  -5   42.00    5.80
   2  -2  -5   37.20    5.80
  -2  -2   5   35.30    4.30
   2  -2  -5   45.40    4.20
   2   2  -5   49.20   10.20
  -2   2   5   47.80    5.10
  -2   2   5   46.10    4.40
   2   2  -5   48.20    6.40
  -2   2   5   54.09    4.80
   1  -2  -5    3.70    4.90
  -1  -2   5   -0.90    3.60
  -1  -2   5    2.40    1.80
   1  -2  -5    1.80    3.20
   1  -2  -5    1.80    2.30
   1  -2  -5    2.10    3.20
  -1  -2   5    2.40    7.10
   1  -2  -5    1.40    2.20
  -1  -2   5    2.30    1.90
   1  -2  -5    0.50    2.10
  -1   2   5   -9.80    4.90
   1   2  -5   -0.20    4.80
   0  -2   5   24.00    4.80
   0  -2  -5   22.20    3.10
   0  -2   5   19.20    2.40
   0  -2  -5   23.60    2.70
   0  -2   5   19.50    2.70
   0  -2  -5   23.60    4.30
   0  -2  -5   27.00    3.80
   0  -2   5   35.90    8.60
   0  -2  -5   20.70    2.90
   0   2   5   26.20    7.00
   0   2  -5   18.80    5.40
   0   2   5   26.50    5.50
   0   2  -5   26.30    4.50
  -1  -2  -5    5.40    2.60
  -1  -2  -5    5.10    2.20
   1  -2   5    9.70    2.40
   1  -2   5   10.80    4.30
   1  -2   5   10.60    6.50
   1  -2   5   10.00    2.40
  -1  -2  -5    9.40    2.80
   1  -2   5   17.10    5.00
  -1  -2  -5    6.90    2.10
  -1  -2  -5    6.70    3.90
  -1   2  -5   12.90    4.00
  -1   2  -5    5.50    4.60
   1   2   5    4.20    8.50
   1   2   5   10.30    5.00
   1   2   5    7.50    6.00
  -2  -2  -5   57.39    6.10
   2  -2   5   52.79    7.10
  -2  -2  -5   51.69    4.60
   2  -2   5   57.49    6.20
  -2  -2  -5   48.30    5.40
  -2  -2  -5   40.20    4.70
  -2  -2  -5   51.79    4.40
   2  -2   5   60.39    9.20
  -2   2  -5   58.49    5.20
  -2   2  -5   43.20    4.30
   2   2   5   51.19    7.80
   2   2   5   58.69    6.60
  -2   2  -5   43.90    6.10
  -2   2  -5   46.00    5.80
  -3  -2  -5   82.69    6.70
  -3  -2  -5   78.89    5.80
  -3  -2  -5   80.99    5.50
   3  -2   5   73.49   10.10
   3  -2   5   73.89    7.40
  -3  -2  -5   78.69    7.20
   3  -2   5   75.39    8.90
  -3   2  -5   72.49    6.30
  -3   2  -5   74.39    7.00
   3   2   5   82.49    7.70
  -3   2  -5   73.49    6.10
   3   2   5   73.39    9.20
  -3   2  -5   71.09    6.60
  -4  -2  -5   66.89    5.10
   4  -2   5   75.39    9.80
  -4  -2  -5   64.59    6.20
  -4  -2  -5   64.69    5.40
   4  -2   5   73.09    9.70
  -4   2  -5   66.39    6.10
   4   2   5   76.99    6.90
   4   2   5   59.39    8.60
  -4   2  -5   64.79    6.40
  -4   2  -5   67.59    7.00
   2  -3  -5    2.70    2.60
  -2  -3   5   11.20    5.50
   2  -3  -5    9.50    4.40
   2  -3  -5    8.50    2.80
   2   3  -5   12.40    5.20
  -2   3   5    2.10    2.90
  -2   3   5    7.00    3.80
  -1  -3   5   14.30    4.90
   1  -3  -5   10.60    3.30
   1  -3  -5   11.40    3.00
   1  -3  -5   14.70    2.90
   1   3  -5   31.00    9.80
  -1   3   5   16.30    5.00
   1   3  -5   16.00    6.30
   0  -3   5    3.20    4.20
   0  -3   5    4.50    2.20
   0  -3  -5    9.30    2.60
   0  -3   5    4.60    3.30
   0  -3  -5    7.40    2.70
   0  -3   5   15.00    6.40
   0  -3  -5    4.30    3.10
   0   3   5   -4.70    5.60
   0   3  -5    3.60    4.60
   0   3  -5    3.30    6.30
  -1  -3  -5   22.70    5.40
  -1  -3  -5   29.90    3.60
   1  -3   5   11.40    2.70
   1  -3   5   15.20    2.50
   1  -3   5   26.80    5.80
   1  -3   5   34.30    7.80
  -1  -3  -5   23.90    4.70
  -1  -3  -5   25.10    3.60
   1   3   5   30.30   11.00
  -1   3  -5   22.10    5.20
  -2  -3  -5   10.90    2.50
  -2  -3  -5    8.30    2.40
  -2  -3  -5    4.20    4.10
   2  -3   5    8.60    4.60
   2  -3   5    9.50    5.60
  -2   3  -5    4.50    3.40
   2   3   5   15.80    5.00
  -2   3  -5   10.60    4.40
  -2   3  -5    4.10    3.40
  -2   3  -5    8.30    5.10
   5   0  -6    1.60    4.70
   5   0  -6    5.10    3.70
  -5   0   6  -17.00   11.10
  -5   0   6    5.80    6.80
   5   0  -6   -1.20    3.10
   4   0  -6  129.99   10.50
  -4   0   6  129.99   11.70
   4   0  -6  133.79    9.60
   4   0  -6  146.79   11.20
  -4   0   6  130.99   15.90
   3   0  -6   62.89    6.60
   3   0  -6   67.29    8.70
  -3   0   6   53.99    7.50
   3   0  -6   64.79    7.40
  -3   0   6   75.49   11.50
  -3   0   6   55.79    5.00
   2   0  -6  592.44   30.60
   2   0  -6  593.54   31.40
   2   0  -6  630.84   30.30
  -2   0   6  655.83   32.40
   2   0  -6  643.34   31.10
  -2   0   6  620.24   30.20
  -1   0   6  314.37   15.00
  -1   0   6  328.77   17.80
  -1   0   6  268.07   16.30
   1   0  -6  311.47   16.00
   1   0  -6  325.47   16.50
  -1   0   6  315.97   18.80
  -1   0   6  291.57   15.80
   1   0  -6  332.57   17.10
   0   0   6    3.60    2.00
   0   0  -6    6.60    3.60
   0   0   6    5.00    1.80
   0   0   6    7.60    6.70
   0   0  -6    2.10    3.00
   0   0  -6    4.00    1.70
   0   0  -6    4.70    3.00
   0   0   6    1.70    5.60
   0   0  -6    3.20    5.50
  -1   0  -6  672.43   32.50
   1   0   6  642.24   32.90
  -1   0  -6  719.33   32.10
   1   0   6  677.43   33.00
  -1   0  -6  693.33   32.20
  -1   0  -6  681.43   31.70
   1   0   6  693.13   33.80
   2   0   6 1488.45   75.69
  -2   0  -6 1583.14   74.69
  -2   0  -6 1642.54   74.89
  -2   0  -6 1670.63   74.99
  -2   0  -6 1695.03   75.69
   2   0   6 1630.74   76.29
  -2   0  -6 1679.93   75.49
   2   0   6 1656.03   76.19
   2   0   6 1697.13   76.49
  -3   0  -6  165.38    9.80
  -3   0  -6  167.68    8.90
  -3   0  -6  161.68    9.10
  -3   0  -6  173.88    8.70
   3   0   6  163.78   11.50
  -3   0  -6  160.08    9.60
   3   0   6  157.28   11.30
   3   0   6  178.98   12.00
  -4   0  -6  125.49    7.50
   4   0   6  114.99    9.80
  -4   0  -6  112.59    8.30
   4   0   6  136.09   10.40
  -4   0  -6  129.19    7.20
  -5   0  -6    8.20    2.40
  -5   0  -6    9.30    2.50
   5   0   6    7.80    4.40
  -5   0  -6    1.20    2.60
   5   0   6   15.00    4.70
   5  -1  -6    9.40    3.20
  -5   1   6   18.90    9.40
   5   1  -6   11.10    3.50
  -4  -1   6   11.40   10.40
   4  -1  -6   15.90    7.90
   4  -1  -6   19.20    4.70
   4  -1  -6   15.00    5.70
  -4  -1   6   21.60    6.60
  -4   1   6   20.00    9.00
   4   1  -6    9.10    4.50
  -4   1   6    8.50    5.60
   4   1  -6    7.70    3.60
  -3  -1   6   40.00   10.60
  -3  -1   6   41.70    7.30
   3  -1  -6   34.20    4.90
   3  -1  -6   20.50    5.80
  -3  -1   6   37.70    4.00
  -3  -1   6   45.00    6.90
   3  -1  -6   27.30    5.30
   3  -1  -6   36.00    8.60
  -3   1   6   40.90    3.60
   3   1  -6   31.50    5.70
  -3   1   6   42.90    7.00
   3   1  -6   31.90    5.30
   2  -1  -6    4.20    3.20
   2  -1  -6    7.90    3.90
  -2  -1   6    8.60    8.80
  -2  -1   6    7.60    6.00
   2  -1  -6    2.60    5.80
  -2  -1   6    4.40    3.90
   2  -1  -6    9.80    4.80
   2  -1  -6    4.00    4.70
  -2  -1   6    4.80    2.40
  -2   1   6    5.70    4.90
  -2   1   6    7.70    2.40
   2   1  -6    3.20    3.50
   2   1  -6    1.60    3.60
  -2   1   6   -0.90    6.90
  -1  -1   6   79.89    8.10
   1  -1  -6   42.60    4.00
   1  -1  -6   52.29    5.90
   1  -1  -6   46.10    3.70
  -1  -1   6   55.29    4.20
   1  -1  -6   53.49    5.70
   1  -1  -6   52.59    6.90
  -1  -1   6   57.09    6.00
   1   1  -6   50.39    8.00
   1   1  -6   59.89    6.20
   1   1  -6   71.09    7.90
  -1   1   6   40.70    5.00
  -1   1   6   63.19    7.70
  -1   1   6   55.29    5.90
   1   1  -6   53.59    5.00
  -1   1   6   53.69    4.20
   0  -1  -6  356.26   17.80
   0  -1  -6  360.56   18.10
   0  -1  -6  357.26   18.50
   0  -1   6  343.97   17.80
   0  -1   6  366.76   17.00
   0  -1  -6  351.36   17.50
   0  -1  -6  368.26   17.40
   0  -1   6  357.26   19.40
   0  -1  -6  354.16   19.30
   0  -1   6  354.56   17.70
   0  -1   6  359.66   20.30
   0   1  -6  345.77   17.40
   0   1  -6  371.26   18.10
   0   1   6  362.46   19.10
   0   1   6  338.17   19.00
   0   1  -6  351.26   18.00
   0   1  -6  374.96   17.60
   0   1   6  374.16   18.90
   0   1  -6  372.76   18.70
   1  -1   6    9.00    2.90
  -1  -1  -6    8.70    3.10
  -1  -1  -6    4.50    1.40
  -1  -1  -6    8.20    3.40
   1  -1   6   11.90    6.20
  -1  -1  -6    8.10    2.40
   1  -1   6    8.40    6.00
  -1  -1  -6    7.50    1.70
   1  -1   6   14.40    4.20
  -1   1  -6    8.40    3.60
  -1   1  -6   16.30    3.90
   1   1   6   16.70    5.80
   1   1   6   10.70    5.70
   1   1   6   11.90    5.40
  -1   1  -6   13.20    3.00
   2  -1   6   -0.70    5.30
  -2  -1  -6    2.70    1.60
   2  -1   6    3.40    5.90
   2  -1   6    2.50    3.80
  -2  -1  -6    1.70    1.90
  -2  -1  -6    4.60    3.40
  -2  -1  -6    3.20    2.60
  -2  -1  -6   -0.20    3.00
   2   1   6    9.30    5.00
  -2   1  -6    2.00    2.00
  -2   1  -6    4.00    3.00
   2   1   6    5.10    6.30
  -2   1  -6    3.60    2.50
  -2   1  -6    1.10    3.00
   2   1   6   -0.90    5.40
   3  -1   6    7.10    6.00
   3  -1   6    7.00    5.70
  -3  -1  -6    6.10    2.10
   3  -1   6   10.70    3.70
  -3  -1  -6    5.60    2.00
  -3  -1  -6    3.60    3.10
  -3  -1  -6    4.00    3.00
  -3  -1  -6    5.20    2.90
  -3   1  -6    6.20    3.30
   3   1   6    8.90    5.90
  -3   1  -6    4.10    2.20
  -3   1  -6    5.60    3.10
  -3   1  -6    6.70    2.80
   3   1   6    4.60    5.30
   4  -1   6   92.99   10.00
  -4  -1  -6   95.09    5.60
  -4  -1  -6   83.99    5.80
   4  -1   6   91.89    9.30
  -4  -1  -6   86.49    7.10
  -4   1  -6   82.39    6.20
   4   1   6   78.69    9.00
   4   1   6   79.89    9.80
  -4   1  -6   95.59    6.10
  -4   1  -6   76.29    7.10
  -5  -1  -6   54.69    4.60
  -5  -1  -6   60.09    4.50
  -5   1  -6   71.89    5.60
   5   1   6   69.49    8.30
   5   1   6   73.39    8.90
  -4  -2   6   20.50    5.60
   4  -2  -6    9.70    7.20
   4  -2  -6    6.20    4.00
   4   2  -6   10.90    4.40
  -4   2   6   12.20    6.50
   3  -2  -6    8.50    6.80
  -3  -2   6    4.10    4.70
   3  -2  -6    4.30    4.10
  -3   2   6   13.20    6.10
   3   2  -6    3.30    3.80
  -2  -2   6   51.59   10.30
   2  -2  -6   26.90    4.90
   2  -2  -6   18.70    3.10
   2  -2  -6   24.40    5.10
   2  -2  -6   27.50    6.80
  -2  -2   6   31.20    5.40
  -2   2   6   36.00    4.10
   2   2  -6   33.00    5.20
   2   2  -6   38.90   10.70
  -1  -2   6   42.90    9.00
   1  -2  -6   42.60    4.20
  -1  -2   6   34.30    5.40
   1  -2  -6   34.50    4.60
   1  -2  -6   43.70    4.80
   1  -2  -6   50.39    4.00
   1  -2  -6   51.99    5.80
   1  -2  -6   47.80    3.80
   1   2  -6   24.70    5.60
  -1   2   6   46.40    3.30
  -1   2   6   52.69    6.60
   0  -2   6  104.69   11.40
   0  -2  -6   95.29    6.40
   0  -2  -6  104.79    7.00
   0  -2   6  111.49    8.20
   0  -2  -6  102.89    5.80
   0  -2  -6   98.89    8.10
   0  -2  -6  102.59    6.10
   0   2  -6  105.19    9.70
   0   2  -6   99.19    7.40
   0   2   6  102.39    9.00
   0   2   6  109.69   11.40
  -1  -2  -6  188.28   11.00
  -1  -2  -6  208.08   10.50
  -1  -2  -6  201.68   10.70
   1  -2   6  216.58   15.00
  -1  -2  -6  217.08   11.80
   1  -2   6  202.18   12.90
  -1  -2  -6  226.08   12.70
  -1  -2  -6  208.78   14.80
   1  -2   6  208.58   12.10
   1   2   6  206.88   13.10
  -1   2  -6  207.08   13.30
   1   2   6  202.78   15.20
  -1   2  -6  218.08   12.40
  -2  -2  -6    7.30    2.10
   2  -2   6    7.10    3.70
  -2  -2  -6    3.10    2.80
  -2  -2  -6    8.20    4.20
   2  -2   6   14.10    5.60
   2  -2   6    8.40    6.40
  -2  -2  -6    5.70    2.30
  -2   2  -6    8.80    4.10
   2   2   6   -5.40    9.90
  -2   2  -6    6.90    4.30
   2   2   6    7.10    6.20
   2   2   6   11.50    5.20
  -2   2  -6    6.20    2.80
   3  -2   6   37.00    7.30
  -3  -2  -6   36.20    4.00
  -3  -2  -6   34.60    5.20
   3  -2   6   40.90    8.90
  -3  -2  -6   36.50    5.40
  -3  -2  -6   29.60    3.60
  -3   2  -6   31.50    4.70
   3   2   6   31.40    7.60
  -3   2  -6   30.70    4.10
  -3   2  -6   31.40    5.60
   3   2   6   37.30    6.20
  -4  -2  -6    4.80    2.80
  -4  -2  -6    5.70    3.70
   4  -2   6   14.60    6.20
   4  -2   6   13.20    5.80
  -4  -2  -6    8.80    2.40
  -4  -2  -6    7.20    2.20
   4   2   6   15.30    7.10
  -4   2  -6    8.00    3.30
  -4   2  -6    8.70    4.10
   4   2   6   17.50    4.10
   1  -3  -6    3.30    2.20
   1  -3  -6   -4.30    1.80
   1  -3  -6   -3.60    2.00
  -1  -3   6    5.70    4.20
   1   3  -6    7.50    5.20
  -1   3   6   -8.80    4.10
   1   3  -6   13.00    8.50
   0  -3  -6   42.10    5.40
   0  -3   6   73.79    9.60
   0  -3  -6   41.90    4.20
   0  -3   6   58.19    7.40
   0  -3  -6   45.80    4.10
   0   3  -6   36.30    7.50
   0   3   6   22.50    6.90
   1  -3   6   11.20    5.80
   1  -3   6    6.80    4.40
  -1  -3  -6    6.70    2.10
  -1  -3  -6    4.10    4.20
  -1  -3  -6    4.80    2.40
  -1  -3  -6    4.00    2.90
  -1   3  -6    3.10    5.80
  -1   3  -6    5.90    4.40
  -2  -3  -6  128.29   10.30
  -2  -3  -6  161.18    8.40
   5   0  -7   -1.30    4.80
   5   0  -7    4.00    3.60
  -5   0   7    8.00    7.00
   5   0  -7    0.30    2.90
  -5   0   7   -9.80   11.50
   4   0  -7   -3.00    3.50
  -4   0   7    0.00   11.10
   4   0  -7   -1.60    5.30
  -4   0   7    4.50    6.50
   4   0  -7    0.50    3.50
   3   0  -7   -1.90    5.30
  -3   0   7    0.00   10.50
  -3   0   7    1.20    2.50
   3   0  -7   -1.00    3.70
  -3   0   7    3.10    5.80
   3   0  -7   -1.10    3.90
   2   0  -7   -4.10    4.90
   2   0  -7   -1.90    5.30
  -2   0   7   -8.50    5.80
   2   0  -7   -0.30    3.70
   2   0  -7   -1.40    4.20
  -2   0   7    2.30    5.10
  -2   0   7    8.70    9.00
  -2   0   7    2.30    2.50
  -1   0   7    2.50    3.50
  -1   0   7    2.10    2.40
   1   0  -7    1.70    3.40
   1   0  -7   -0.60    4.40
  -1   0   7   -1.00    6.60
  -1   0   7    3.20    6.90
   1   0  -7   -1.60    3.80
   0   0  -7    0.40    3.00
   0   0   7    1.90    6.00
   0   0  -7   -1.20    5.70
   0   0  -7    1.70    1.60
   0   0   7    3.70    7.00
   0   0   7    0.70    2.10
   0   0  -7   -0.40    3.00
   0   0  -7   -0.60    3.60
   1   0   7    0.00    6.50
  -1   0  -7    2.70    2.70
  -1   0  -7    1.30    2.10
  -1   0  -7   -2.40    3.10
   1   0   7    4.30    5.50
  -1   0  -7    1.50    3.00
   1   0   7    1.80    5.10
   2   0   7   -0.10    6.60
   2   0   7    3.20    5.50
   2   0   7    9.60    4.10
  -2   0  -7    0.50    3.10
  -2   0  -7   -1.70    2.80
  -2   0  -7   -0.10    2.30
   2   0   7    2.20    5.60
   3   0   7    4.00    4.90
   3   0   7    4.20    5.70
  -3   0  -7    1.80    2.90
   3   0   7    2.40    6.20
  -3   0  -7    0.10    3.00
  -3   0  -7    2.40    2.50
  -4   0  -7    9.40    2.40
   4   0   7    8.10    5.60
  -4   0  -7    3.90    3.00
   4   0   7    4.90    5.10
   5   0   7   22.70    5.20
   5   0   7    8.70    3.90
  -5   0  -7    7.90    5.90
  -4  -1   7  102.99   10.30
   4  -1  -7   93.09   10.40
   4  -1  -7   87.99    8.10
  -4  -1   7  111.79   15.30
   4   1  -7   82.89    8.80
  -4   1   7   76.59    9.20
   4   1  -7   69.69    6.90
  -4   1   7   91.59   13.10
  -3  -1   7   58.19   11.60
  -3  -1   7   39.70    4.90
  -3  -1   7   55.49    7.50
  -3  -1   7   37.90    8.10
   3  -1  -7   33.90    7.20
   3  -1  -7   47.30    5.80
   3  -1  -7   42.70    6.20
   3   1  -7   31.00    5.30
  -3   1   7   52.69    6.90
  -3   1   7   46.40    3.70
   3   1  -7   45.00    6.60
  -3   1   7   53.79   10.00
   2  -1  -7  376.86   19.30
  -2  -1   7  364.26   22.00
  -2  -1   7  332.47   17.60
  -2  -1   7  358.76   20.00
  -2  -1   7  367.86   18.80
   2  -1  -7  371.46   20.10
   2  -1  -7  363.16   19.00
   2   1  -7  374.06   19.90
  -2   1   7  358.36   17.70
  -2   1   7  367.86   18.70
  -2   1   7  350.36   21.10
   2   1  -7  362.26   18.70
  -1  -1   7  524.55   27.20
  -1  -1   7  543.85   26.00
   1  -1  -7  528.15   26.60
   1  -1  -7  522.15   26.30
  -1  -1   7  531.15   25.10
  -1  -1   7  522.45   28.30
  -1   1   7  525.55   27.30
  -1   1   7  528.95   25.30
   1   1  -7  558.94   26.90
   1   1  -7  556.44   27.90
   1   1  -7  536.15   25.90
  -1   1   7  532.55   27.80
   0  -1   7  247.98   12.60
   0  -1   7  256.77   11.80
   0  -1  -7  241.38   14.80
   0  -1  -7  239.78   12.80
   0  -1  -7  229.68   13.60
   0  -1   7  241.28   15.80
   0  -1  -7  234.48   12.20
   0  -1  -7  227.98   12.20
   0  -1   7  237.08   13.10
   0  -1   7  238.08   15.10
   0  -1  -7  241.88   13.30
   0   1   7  243.48   14.20
   0   1  -7  270.47   13.90
   0   1  -7  236.58   13.00
   0   1  -7  240.18   13.10
   0   1   7  239.88   14.60
   0   1   7  217.48   14.10
   1  -1   7  369.16   19.00
  -1  -1  -7  365.36   19.40
  -1  -1  -7  375.46   18.80
   1  -1   7  363.16   20.80
  -1  -1  -7  361.96   18.40
  -1  -1  -7  376.76   18.20
   1  -1   7  380.56   20.80
  -1   1  -7  377.46   18.80
   1   1   7  372.26   20.30
   1   1   7  379.06   19.90
  -1   1  -7  371.46   18.50
  -2  -1  -7  354.66   18.70
   2  -1   7  379.06   21.10
   2  -1   7  381.26   21.30
  -2  -1  -7  394.26   19.40
   2  -1   7  369.76   19.90
  -2  -1  -7  404.36   19.40
   2   1   7  378.76   20.90
   2   1   7  374.16   20.30
   2   1   7  381.26   22.00
  -2   1  -7  378.66   19.30
  -2   1  -7  377.66   19.40
  -3  -1  -7    3.80    3.30
  -3  -1  -7    3.30    2.80
   3  -1   7   13.40    6.80
  -3  -1  -7    4.20    3.20
   3  -1   7   13.80    6.00
  -3  -1  -7    5.60    1.80
   3   1   7    4.90    5.90
  -3   1  -7    2.10    3.00
  -3   1  -7    4.00    3.20
   3   1   7    9.40    6.50
   4  -1   7   90.99   10.40
  -4  -1  -7   81.99    5.00
  -4  -1  -7   73.59    6.40
  -4  -1  -7   63.19    6.60
   4   1   7   68.69    9.10
   4   1   7   82.29   10.40
  -4   1  -7   76.89    7.10
  -3  -2   7   17.70    5.30
   3  -2  -7   15.10    7.20
   3  -2  -7   17.00    5.30
   3   2  -7   14.30    4.50
  -3   2   7   24.10    6.80
  -2  -2   7  197.28   18.40
  -2  -2   7  156.08   10.40
   2  -2  -7  133.09    9.30
   2  -2  -7  135.39   10.40
   2   2  -7  146.49   17.50
   2   2  -7  143.09   10.60
  -2   2   7  142.49   12.10
  -1  -2   7  118.99    8.70
  -1  -2   7  122.69   14.60
   1  -2  -7  106.69    8.30
   1  -2  -7  101.69    7.50
   1  -2  -7   97.09    8.10
  -1   2   7   99.19    9.30
   1   2  -7   95.79    9.40
  -1   2   7   97.39    5.90
   0  -2  -7  105.69    7.10
   0  -2   7  123.99    8.60
   0  -2  -7  120.19    7.80
   0  -2   7  122.49   12.10
   0  -2  -7  115.59    8.70
   0   2   7  122.59   10.20
   0   2   7  125.09   12.70
   0   2  -7  130.49   10.50
  -1  -2  -7  101.49    7.40
   1  -2   7  116.39    9.50
  -1  -2  -7  103.09    7.50
   1  -2   7  112.39   11.30
   1  -2   7  119.19    8.20
  -1  -2  -7  121.59    9.30
  -1   2  -7  119.79   10.10
  -1   2  -7  110.09    8.30
   1   2   7  111.99   12.50
   1   2   7  110.89   10.20
   2  -2   7   89.69   10.90
  -2  -2  -7   71.69    6.60
  -2  -2  -7   78.09    8.00
   2  -2   7   81.89    9.10
   2   2   7   59.79    9.30
  -2   2  -7   73.09    8.30
   2   2   7   89.99    8.80
  -2   2  -7   83.79    7.30
  -3  -2  -7   65.69    7.30
   3  -2   7   67.09   10.30
  -3  -2  -7   68.39    5.00
   3  -2   7   67.39    9.20
  -3  -2  -7   61.19    6.20
  -3   2  -7   61.79    7.40
  -3   2  -7   60.89    6.30
   3   2   7   74.69    8.30
   3   2   7   61.79    9.40
  -4  -2  -7   64.69    5.40
   0  -3  -7    0.00    2.10
   0  -3   7    5.70    4.90
   0  -3   7   13.00    5.50
   0  -3  -7    2.40    4.30
   4   0  -8  943.81   48.40
  -4   0   8 1038.30   47.90
  -4   0   8  988.40   51.09
   4   0  -8  939.31   47.60
   3   0  -8  358.56   19.40
   3   0  -8  339.87   19.90
  -3   0   8  348.27   19.40
  -3   0   8  337.07   23.10
   3   0  -8  384.76   21.10
   2   0  -8  175.78   11.70
  -2   0   8  182.98   15.70
  -2   0   8  177.58   11.30
  -2   0   8  183.18   13.90
  -2   0   8  160.78    9.40
   2   0  -8  189.98   11.40
  -1   0   8  188.68   14.70
   1   0  -8  188.08   13.80
  -1   0   8  190.18    9.90
  -1   0   8  193.38   14.20
   1   0  -8  188.58   11.40
   1   0  -8  181.58   11.70
   0   0   8  448.46   23.40
   0   0  -8  429.46   21.00
   0   0   8  412.66   23.00
   0   0  -8  433.46   21.90
   0   0   8  423.86   20.40
   0   0  -8  440.56   21.50
   0   0   8  404.36   21.90
   0   0  -8  433.06   23.30
   1   0   8   47.60    8.50
  -1   0  -8   60.89    6.30
  -1   0  -8   55.29    5.00
  -1   0  -8   62.99    6.20
   1   0   8   56.19    7.50
  -1   0  -8   57.39    5.00
   1   0   8   73.49    8.80
   2   0   8  402.06   22.10
   2   0   8  350.36   21.40
  -2   0  -8  382.96   19.00
  -2   0  -8  398.26   19.70
  -2   0  -8  421.36   19.80
   2   0   8  380.86   21.30
  -3   0  -8  138.49    9.50
  -3   0  -8  150.68    9.60
   3   0   8  149.79   11.80
   3   0   8  155.38   11.80
   4   0   8  832.12   42.70
  -4   0  -8  841.32   41.90
   4   0   8  916.31   43.00
  -4   0  -8  851.91   41.20
  -4  -1   8   22.50    6.50
  -4  -1   8   25.90   12.20
   4  -1  -8   10.50    4.70
   4  -1  -8   11.40    6.90
   4   1  -8   11.20    3.80
  -4   1   8   14.80   11.40
   4   1  -8   14.60    4.90
  -4   1   8    7.50    6.50
   3  -1  -8   60.19    7.30
  -3  -1   8   77.89    8.30
  -3  -1   8   57.29   10.10
   3  -1  -8   78.59    9.60
  -3  -1   8   80.59   13.00
   3  -1  -8   58.99    6.80
   3   1  -8   58.19    7.70
   3   1  -8   66.39    6.60
  -3   1   8   93.49   14.00
  -3   1   8   77.49    8.00
  -2  -1   8  208.08   11.30
  -2  -1   8  213.58   17.20
   2  -1  -8  232.38   14.60
   2  -1  -8  220.78   13.20
   2  -1  -8  211.48   13.00
  -2  -1   8  221.48   12.80
  -2  -1   8  199.88   14.80
   2   1  -8  221.38   12.40
  -2   1   8  218.28   16.70
  -2   1   8  209.18   11.20
   2   1  -8  223.68   13.80
   1  -1  -8  140.09    9.80
  -1  -1   8  132.29   13.40
   1  -1  -8  133.89    9.60
  -1  -1   8  146.29    9.00
  -1  -1   8  136.09   11.90
  -1  -1   8  136.69    7.60
  -1   1   8  142.29   12.80
  -1   1   8  131.49    7.80
   1   1  -8  145.19   10.00
   1   1  -8  140.59    8.80
  -1   1   8  135.99   12.50
   0  -1   8  585.54   30.00
   0  -1  -8  535.35   27.00
   0  -1   8  594.84   29.50
   0  -1   8  552.24   26.70
   0  -1  -8  571.74   28.60
   0  -1   8  550.84   27.90
   0  -1  -8  579.74   27.50
   0  -1  -8  568.74   27.60
   0   1   8  584.74   28.80
   0   1  -8  602.34   27.80
   0   1  -8  563.24   27.90
   0   1   8  577.64   29.20
   0   1  -8  557.64   30.20
   1  -1   8   38.30    7.90
  -1  -1  -8   33.30    5.10
  -1  -1  -8   30.50    4.70
  -1  -1  -8   35.50    6.30
  -1  -1  -8   38.40    4.30
  -1  -1  -8   26.70    3.60
   1  -1   8   34.70    7.80
   1   1   8   35.50    6.90
  -1   1  -8   34.50    5.10
   1   1   8   30.10    7.40
  -1   1  -8   41.20    4.30
   2  -1   8  198.88   13.90
  -2  -1  -8  188.28   11.40
   2  -1   8  196.08   13.50
  -2  -1  -8  166.88   10.50
  -2  -1  -8  189.48   11.00
   2   1   8  180.28   15.10
  -2   1  -8  187.68   11.10
   2   1   8  183.28   13.70
   2   1   8  191.88   12.90
  -2   1  -8  190.38   11.80
  -3  -1  -8   18.20    4.10
   3  -1   8   39.80    7.40
  -3  -1  -8   18.20    4.00
   3  -1   8   35.30    8.20
  -3   1  -8   17.80    4.00
   3   1   8   20.90    7.50
  -3   1  -8   22.20    4.30
   3   1   8   18.50    6.80
   4  -1   8   38.80    8.30
  -4  -1  -8   30.00    5.00
  -4  -1  -8   30.40    4.60
   4   1   8   41.40    8.20
   4   1   8   39.40    7.80
  -4   1  -8   23.60    4.60
  -3  -2   8  123.69   10.00
   3  -2  -8   97.49    9.70
  -3   2   8  120.59   12.40
   3   2  -8  123.99   14.30
   3   2  -8  108.79    9.60
  -2  -2   8  153.48   10.70
   2  -2  -8  143.89    9.90
   2  -2  -8  139.49   11.00
   2   2  -8  161.68   17.10
   2   2  -8  154.18   11.00
  -2   2   8  172.38   12.10
  -1  -2   8  212.38   12.50
   1  -2  -8  201.38   12.70
  -1  -2   8  217.08   18.40
   1   2  -8  201.58   13.00
  -1   2   8  195.28   13.70
   1   2  -8  188.88   17.20
   0  -2   8  852.11   39.60
   0  -2  -8  782.32   39.30
   0  -2   8  846.02   42.20
   0  -2  -8  797.32   39.50
   0   2   8  809.52   40.60
   0   2  -8  864.81   40.30
   0   2   8  820.82   42.10
   1  -2   8   82.59    8.90
   1  -2   8   88.19   10.70
  -1  -2  -8   79.09    8.00
  -1  -2  -8   68.69    6.10
   1   2   8   76.19    9.20
  -1   2  -8   85.89    9.40
   1   2   8   75.19   10.40
   2  -2   8   52.19    8.30
   2  -2   8   53.49    9.90
  -2  -2  -8   42.70    6.10
  -2  -2  -8   25.30    4.30
  -2   2  -8   47.30    6.30
  -2   2  -8   39.60    5.90
   2   2   8   36.50    7.00
   2   2   8   28.30    8.10
   3  -2   8   86.09    8.90
  -3  -2  -8   67.19    7.50
   3  -2   8   83.29   10.60
  -3  -2  -8   65.59    6.60
  -3   2  -8   75.89    7.30
  -3   2  -8   78.39    7.60
   3   2   8   73.09    8.60
   3   2   8   64.49    9.90
  -4   0   9    8.50    6.40
  -4   0   9   17.20    6.20
  -4   0   9   -9.50   10.10
   4   0  -9   -5.50    3.70
   4   0  -9    0.00    3.50
   4   0  -9   -2.50    6.10
  -3   0   9    0.60    7.10
  -3   0   9   10.90    5.30
  -3   0   9    0.60    9.10
   3   0  -9    3.40    4.50
   3   0  -9   -0.50    3.60
  -2   0   9    1.20    2.30
  -2   0   9    2.80    8.20
   2   0  -9   -3.40    3.30
  -2   0   9   -2.30    7.70
   2   0  -9   -2.40    4.10
   1   0  -9    0.10    3.50
  -1   0   9   -0.50    7.90
  -1   0   9    3.90    2.40
  -1   0   9    3.50    7.50
   1   0  -9   -2.20    4.00
   0   0   9   -0.50    2.00
   0   0  -9   -0.30    3.10
   0   0   9   -2.70    5.40
   0   0  -9    2.70    4.00
   0   0   9    2.90    7.90
   0   0   9    3.00    6.60
   0   0  -9    2.00    3.40
   0   0  -9    4.30    6.30
  -1   0  -9   -0.90    2.90
  -1   0  -9   -0.80    3.30
   1   0   9    2.60    5.80
   1   0   9    8.20    5.50
  -1   0  -9    2.00    2.10
   1   0   9   -1.30    1.70
   1   0   9    2.70    7.30
   2   0   9    1.20    7.20
   2   0   9    2.70    6.50
   2   0   9   -7.50    6.00
  -2   0  -9    1.10    3.60
  -2   0  -9   -0.50    2.40
  -2   0  -9    3.00    2.90
  -3   0  -9    3.10    2.90
   3   0   9    1.90    6.10
   3   0   9    4.20    6.30
  -3   0  -9    1.70    3.50
   4   0   9    9.40    5.40
   4   0   9   10.90    7.30
  -4   0  -9    2.80    3.00
  -4   0  -9    3.50    3.00
  -4  -1   9   25.40    6.20
   4  -1  -9   -1.10    3.50
   4  -1  -9   10.00   10.00
  -4  -1   9   12.80   11.40
   4  -1  -9    7.80    3.40
  -4   1   9    6.70   11.10
  -4   1   9    8.90    6.90
   4   1  -9   10.40    4.60
   4   1  -9    2.90    3.20
   3  -1  -9   63.09    7.40
   3  -1  -9   63.29    7.20
  -3  -1   9   59.29   10.80
   3  -1  -9   74.39   10.00
  -3  -1   9   83.59    7.90
  -3  -1   9   86.39   14.40
   3   1  -9   67.39    8.10
   3   1  -9   68.39    6.50
  -3   1   9   65.99   11.90
  -2  -1   9  360.76   21.80
   2  -1  -9  371.86   20.30
  -2  -1   9  389.06   19.70
  -2  -1   9  338.57   20.30
   2  -1  -9  360.06   20.40
  -2  -1   9  388.86   23.80
   2   1  -9  383.46   19.70
  -2   1   9  373.36   22.90
   2   1  -9  399.66   21.30
   2   1  -9  390.66   23.70
  -2   1   9  405.26   22.60
   1  -1  -9   41.20    5.90
  -1  -1   9   46.10    9.10
  -1  -1   9   42.00    3.80
   1  -1  -9   44.70    6.50
  -1  -1   9   47.20    9.80
   1   1  -9   49.70    5.90
  -1   1   9   42.90    4.30
   1   1  -9   42.50    5.90
  -1   1   9   45.20    9.50
   1   1  -9   37.50    9.30
  -1   1   9   45.20    8.90
   0  -1   9   28.30    8.00
   0  -1  -9   19.90    4.10
   0  -1   9   24.50    8.20
   0  -1  -9   27.90    3.80
   0  -1   9   30.40    3.20
   0  -1  -9   20.40    4.80
   0   1   9   24.00    7.80
   0   1  -9   28.40    5.20
   0   1   9   21.30    3.10
   0   1   9   26.90    7.20
   0   1  -9   22.80    4.20
   1  -1   9   11.70    7.60
  -1  -1  -9    8.20    2.40
  -1  -1  -9   11.50    3.90
  -1  -1  -9   10.50    5.60
  -1  -1  -9    8.90    3.40
  -1  -1  -9    4.40    3.70
   1  -1   9   11.30    6.60
   1   1   9    5.50    6.50
  -1   1  -9    9.40    4.70
   1   1   9   13.20    7.40
   2  -1   9  283.77   17.70
   2  -1   9  278.27   17.10
  -2  -1  -9  279.67   15.30
  -2  -1  -9  281.17   15.40
  -2   1  -9  287.67   15.20
   2   1   9  280.07   17.90
  -2   1  -9  301.77   15.80
   2   1   9  267.87   19.20
   2   1   9  257.47   18.30
  -3  -1  -9   93.29    7.60
   3  -1   9  117.19   10.30
   3  -1   9  104.39   11.90
  -3  -1  -9   94.99    8.10
  -3   1  -9   96.19    8.00
  -3   1  -9   96.09    7.80
   3   1   9   93.09   11.40
   3   1   9   95.29   11.40
  -4  -1  -9    2.10    4.50
  -4  -1  -9    8.00    3.30
  -4   1  -9    3.20    2.40
   4   1   9   19.20    6.60
  -4   1  -9    1.80    2.70
   4   1   9   11.80    6.10
   3  -2  -9    9.60    3.60
   3  -2  -9    8.00    5.50
   3   2  -9   25.40    8.00
  -3   2   9   24.50    9.80
  -2  -2   9   92.99    7.80
   2  -2  -9   64.49    7.00
   2   2  -9   85.39   12.70
  -2   2   9  121.39   16.70
   1  -2  -9   31.50    5.50
  -1  -2   9   29.70    5.10
  -1  -2   9   46.90   11.10
  -1   2   9   34.20    7.90
   0  -2  -9   58.59    9.80
   0  -2   9   66.69   10.90
   0  -2  -9   45.50    5.70
   0   2   9   52.99    8.80
   0   2  -9   55.79    7.20
   0   2   9   40.50    9.80
   1  -2   9  150.88   13.10
  -1  -2  -9  142.09   10.40
  -1  -2  -9  130.59   13.40
  -1  -2  -9  139.99    8.90
   1  -2   9  145.29   11.30
   1   2   9  143.79   12.50
  -1   2  -9  148.99   11.20
   1   2   9  125.69   14.80
   2  -2   9   20.50    7.50
   2  -2   9   25.70    6.60
  -2  -2  -9    7.20    2.90
  -2  -2  -9   14.20    4.80
  -2   2  -9   14.70    4.60
   2   2   9    9.10    7.70
   2   2   9   16.40    6.70
  -2   2  -9   17.10    4.20
   3   2   9   26.70    6.60
   4   0 -10  124.09   10.20
  -4   0  10  113.19   17.40
  -4   0  10  170.58   11.00
  -4   0  10  148.59   24.30
   3   0 -10  111.39    8.90
   3   0 -10  108.99    9.40
  -3   0  10   96.09   14.50
  -3   0  10   98.19   12.60
   2   0 -10    4.50    3.70
   2   0 -10    7.10    4.60
  -2   0  10    1.20    8.80
  -2   0  10    4.50    9.50
  -1   0  10   94.79    6.20
   1   0 -10   97.99    8.60
   1   0 -10  100.09    8.30
  -1   0  10   98.09   12.30
  -1   0  10  106.19   12.90
   0   0 -10    5.20    3.70
   0   0  10    4.90    6.70
   0   0  10   -2.50    6.20
   0   0  10    2.30    7.90
   0   0  10    2.50    2.10
   0   0 -10    2.00    3.30
   1   0  10   43.00    3.60
   1   0  10   45.20    7.90
   1   0  10   55.29    8.40
  -1   0 -10   40.50    5.40
  -1   0 -10   42.40    5.60
   1   0  10   44.00    9.80
   2   0  10   -8.90    6.90
   2   0  10    7.00    7.20
   2   0  10   11.30    7.50
  -2   0 -10    9.70    3.70
  -2   0 -10    5.80    4.00
  -2   0 -10   10.00    3.00
  -3   0 -10   10.40    3.20
   3   0  10   20.50    7.00
   3   0  10   13.40    6.70
  -3   0 -10   16.10    4.40
   4   0  10  133.09   12.40
  -4   0 -10  104.29   10.10
   4   0  10  106.59   10.80
   3  -1 -10    2.50    4.20
  -3  -1  10   -9.50    9.90
  -3  -1  10   14.20    4.50
   3  -1 -10    3.40    3.60
  -3  -1  10    8.10   10.50
   3   1 -10    0.70    4.00
  -3   1  10    7.30    8.80
  -3   1  10   -7.20   10.00
  -2  -1  10    5.80   10.70
   2  -1 -10    3.50    3.50
   2  -1 -10    1.80    4.60
  -2  -1  10    1.60    8.00
   2   1 -10   -0.70    3.60
  -2   1  10    1.60    8.50
  -2   1  10    2.60    8.60
  -1  -1  10   70.69   10.80
  -1  -1  10   58.59   10.80
  -1  -1  10   57.59    4.20
   1  -1 -10   55.89    7.10
   1  -1 -10   67.39    8.00
  -1   1  10   51.69    9.10
   1   1 -10   49.50    6.60
  -1   1  10   58.79   10.60
   1   1 -10   63.39   10.80
   0  -1 -10    1.70    6.00
   0  -1 -10    2.30    3.40
   0  -1  10    3.80    7.60
   0  -1  10    5.60    7.50
   0  -1 -10   -2.40    3.30
   0   1 -10   -1.10    2.60
   0   1  10   -0.50    7.50
   0   1  10   -3.00    6.90
   0   1 -10    3.30    4.30
   1  -1  10   25.60    7.30
  -1  -1 -10   14.70    4.50
  -1  -1 -10   18.50    4.40
   1  -1  10   30.30    8.90
   1   1  10   20.90    7.70
  -1   1 -10   22.00    5.00
   1   1  10   19.80    7.80
  -2  -1 -10    9.00    4.10
   2  -1  10   12.30    5.60
  -2  -1 -10    6.70    2.80
   2  -1  10    7.50    6.80
   2   1  10   10.30    7.90
   2   1  10    3.20    8.60
  -2   1 -10    8.80    4.40
  -2   1 -10   10.00    4.60
  -3  -1 -10    3.80    3.90
   3  -1  10   13.30    7.50
  -3  -1 -10    3.60    2.90
   3   1  10   14.80    7.70
  -3   1 -10    7.30    3.80
  -3   1 -10    4.80    3.00
   3   1  10   14.70    8.20
  -2  -2  10   26.50    4.80
   2  -2 -10   12.50    6.50
   2  -2 -10   11.80    4.30
   1  -2 -10   30.20    5.90
  -1  -2  10   49.00   11.00
   1   2 -10   34.20    9.40
  -1   2  10   31.90    8.40
   0  -2  10   41.10    9.00
   0  -2 -10   21.70    4.60
   0   2 -10   37.50    5.90
   0   2  10   20.90    9.80
   0   2  10   39.90    8.90
  -1  -2 -10   33.00    5.50
   1  -2  10   36.30    7.50
   1  -2  10   32.70    8.10
   1   2  10   28.40    8.40
   1   2  10   27.30    9.60
  -1   2 -10   31.60    5.80
   2  -2  10   33.70    8.50
   2  -2  10   37.10    6.80
   2   2  10   25.60    7.30
  -3   0  11   -8.70    9.20
  -3   0  11   -7.10    9.40
   3   0 -11    4.20    4.30
   3   0 -11    0.00    3.30
   2   0 -11    4.00    4.40
  -2   0  11    3.40    8.70
   2   0 -11   -2.30    3.20
  -2   0  11   -8.90    8.30
   1   0 -11   -3.10    3.90
   1   0 -11    3.00    6.90
   1   0 -11   -3.20    3.10
  -1   0  11   -2.80    8.50
  -1   0  11    3.60    8.00
   0   0 -11    2.10    6.10
   0   0  11    9.80    7.10
   0   0 -11   -0.60    3.20
   0   0  11    6.00    9.20
   0   0 -11    4.00    3.60
   0   0  11    1.80    6.70
  -1   0 -11   -2.70    2.90
   1   0  11    2.50    6.70
  -1   0 -11    2.10    3.80
   1   0  11   10.60    8.60
   2   0  11    6.70    7.70
   2   0  11   -8.80    7.50
  -2   0 -11    4.70    4.00
   2   0  11    0.90    7.30
   3   0  11   17.60    6.80
   3   0  11   14.60    6.70
  -3   0 -11    5.10    3.80
  -3  -1  11   52.39   12.20
   3  -1 -11   41.20    6.70
   3  -1 -11   38.90    6.50
  -3   1  11   51.59   13.30
   2  -1 -11   30.40    5.70
   2  -1 -11   38.90    6.30
  -2  -1  11   11.70    8.90
  -2  -1  11   35.20   10.50
  -2   1  11   23.50    9.30
   2   1 -11   25.40    5.50
  -2   1  11   32.90   10.70
  -1  -1  11    7.60    8.50
  -1  -1  11    6.30    8.70
   1  -1 -11    7.60    4.90
   1  -1 -11    4.00    3.80
   1   1 -11    1.00    7.40
  -1   1  11    1.20    8.70
  -1   1  11   -2.90    7.40
   1   1 -11    5.60    3.40
   0  -1 -11   36.10    4.90
   0  -1  11   54.89   10.10
   0  -1  11   46.70    9.40
   0  -1 -11   44.60    6.40
   0  -1 -11   49.90    8.60
   0   1  11   48.20    9.40
   0   1  11   43.00   10.20
   0   1 -11   48.90    5.90
  -1  -1 -11   26.30    6.60
  -1  -1 -11   27.10    5.50
   1  -1  11   26.40    7.40
  -1  -1 -11   24.10    4.80
   1  -1  11   33.10    8.60
  -1   1 -11   27.70    5.30
   1   1  11   30.10    8.70
   1   1  11   21.30    8.10
   1   1  11    1.70    8.50
  -2  -1 -11   99.99    8.80
   2  -1  11  103.49   12.00
   2  -1  11  130.09   10.40
   2   1  11  112.99   13.00
  -2   1 -11  108.59    9.40
   2   1  11  123.79   14.30
  -3  -1 -11   20.90    4.00
   3   1  11   37.70   11.50
   3   1  11   27.50    8.90
  -3   1 -11   22.70    4.00
  -1   2  11   -1.40    7.20
   0  -2 -11   -3.60    2.90
   0  -2  11   15.20    7.60
   0   2 -11    7.90    3.90
   0   2  11  -10.00    9.60
   0   2  11    3.20    7.40
   1  -2  11   17.40    5.60
   1   2  11    0.60    7.50
   2   0 -12  124.59    9.60
  -2   0  12  123.49   15.30
   2   0 -12  118.69    9.90
  -2   0  12  123.99   15.10
   1   0 -12  120.49   12.60
   1   0 -12  121.49    9.40
  -1   0  12  127.79   14.50
   1   0 -12  122.59    9.70
  -1   0  12  118.99   15.10
  -1   0  12  105.99   12.40
   0   0 -12   34.80    5.20
   0   0  12   34.70   10.60
   0   0  12   46.40    9.40
   0   0 -12   44.30    6.30
  -1   0 -12   44.70    6.10
  -1   0 -12   45.20    6.10
   1   0  12   60.49   10.00
   1   0  12   58.39   10.30
  -2   0 -12   79.39    8.00
   2   0  12  113.59   12.70
   2   0  12   67.29   10.30
   2  -1 -12   -0.60    4.40
  -2  -1  12    8.80   10.40
  -2  -1  12   -2.60    8.80
   2  -1 -12   -1.60    4.10
  -2   1  12   -0.60    8.90
   2   1 -12   -0.80    2.90
  -2   1  12   -9.80   11.00
   1  -1 -12    4.00    3.60
  -1  -1  12   16.90    9.00
  -1  -1  12    9.00    8.70
   1   1 -12    3.00    3.30
  -1   1  12   -3.00    7.90
  -1   1  12   -6.60    9.50
   1   1 -12    6.40    7.20
   0  -1 -12   16.00    3.90
   0  -1  12   42.70    9.40
   0  -1 -12   26.80    5.30
   0  -1  12   37.60    9.50
   0  -1 -12   31.30    7.60
   0   1  12   37.80    9.70
   0   1 -12   26.80    4.60
   0   1  12   34.80   10.20
   0   1 -12   29.10    8.40
  -1  -1 -12   28.90    4.90
  -1  -1 -12   35.70    7.00
   1  -1  12   49.40   10.50
   1  -1  12   32.50    6.70
   1   1  12   33.50    8.50
   1   1  12   31.40    9.60
  -1   1 -12   24.30    4.80
   1   1  12   10.50    9.50
   2   1  12    6.80    7.50
   2   1  12  -11.80    8.80
   1   0 -13    0.30    3.20
  -1   0  13   -9.00    7.50
  -1   0  13   16.00    8.30
  -1   0  13    1.80   10.80
   0   0 -13    1.10    5.40
   0   0  13   -6.90    8.10
   0   0  13   13.50   10.30
   0   0 -13   -0.70    3.10
   0   0 -13   -3.90    2.80
   1   0  13   -0.90    7.80
  -1   0 -13    1.00    3.00
  -1   0 -13    0.80    3.10
   1   0  13   14.90    8.80
   0   1 -13   48.90    5.50
   1  -1  13   23.00    6.50
   0   0   0    0.00    0.00

_computing_structure_solution     'SHELXT 2014/5 (Sheldrick, 2014)'
;
_shelx_hkl_checksum              58250
_exptl_crystal_recrystallization_method 'Recrystallisation from NaOH/HCl'
_ccdc_publ_extra_info            
;Please correct the chemical diagram!The chemical composition is Leucopterin : H2O = 2:1
;


# "Leucopterin 0.2-hydrate"
# Remark:
# According to Rietveld refinement, the structure contains a partially 
# occupied H2O molecule, which is represented by a single oxygen atom O1W. 
# The occupancy value Occ(O1W) = 0.421(8) corresponds to 0.17 H2O per 
# leucopterin molecule.
# But this value is very uncertain (Powder data of limited quality).
# In refinements without the water molecule, the R values are significantly higher.
# Test refinements without restraints (with fixed H atom positions)
# result in Occ(O1W) = 0.213(11), which corresponds to 0.085(4) H2O molecules 
# per leucopterin molecule.
# Hence, the water content of this structure should be regarded as being 
# between 0 and 0.2 molecule per leucopterin.
#
# Here we give the structure with the partially occupied O atom, as originating 
# from the Rietveld refinement with restraints.
# (Martin U. Schmidt, May 2023)

data_global
#==============================================================================

# PROCESSING SUMMARY (IUCr Office Use Only)

_journal_date_recd_electronic      2023-02-09
_journal_date_to_coeditor         ?
_journal_date_from_coeditor       ?
_journal_date_accepted     ?
_journal_date_printers_first      ?
_journal_date_printers_final      ?
_journal_date_proofs_out          ?
_journal_date_proofs_in           ?
_journal_coeditor_name            ?
_journal_coeditor_code      LT5058
_journal_coeditor_notes
; ?
;
_journal_paper_category      FA
_journal_techeditor_code      ?
_iucr_compatibility_tag          ACTA95
_journal_techeditor_notes  
;
;
_journal_coden_ASTM               ?
_journal_name_full                ?
_journal_year                     ?
_journal_volume                   ?
_journal_issue                    ?
_journal_page_first               ?
_journal_page_last                ?
_journal_suppl_publ_number        ?
_journal_suppl_publ_pages         ?

#==============================================================================

#==============================================================================

# 1. SUBMISSION DETAILS

_audit_creation_method          'manual editing'
_publ_contact_author_name       'Schmidt, Martin U.'
_publ_contact_author_address
;
Institute of Inorganic and Analytical Chemistry
Goethe University Frankfurt
Max-von-Laue-Str. 7
60438 Frankfurt am Main
Germany
;
_publ_contact_author_email      'm.schmidt@chemie.uni-frankfurt.de'
_publ_contact_author_fax        '+49-69-79829235'
_publ_contact_author_phone      '+49-69-79829171'

#==============================================================================
# 3. CHEMICAL DATA

data_Leuco_hydrate

_chemical_name_common 
;
Leucopterin (variable hydrate)

Remark: According to Rietveld refinement, the structure contains a partially 
occupied H2O molecule, which is represented by a single oxygen atom O1W. 
Its occupancy value Occ(O1W) = 0.421(8) corresponds to 0.17 H2O per 
leucopterin molecule. But this value is very uncertain (Powder data 
of limited quality).
Hence, the water content of this structure should be regarded as being 
between 0 and 0.2 molecules of water per leucopterin molecule.
The crystal structure and the tautomeric state were confirmed by DFT-D
and SSNMR.
;
_chemical_melting_point           'decomposition at about 410 C'
_chemical_formula_moiety          'C6 H5 N5 O3, 0.17(H2O)'
_chemical_formula_sum             'C6 H5.34 N5 O3.17' 
_chemical_formula_weight          198.52

loop_
 _atom_type_symbol
 _atom_type_description
 _atom_type_scat_dispersion_real
 _atom_type_scat_dispersion_imag
 _atom_type_scat_source
 'C'  'C'   0.0181   0.0091
 'International Tables Vol C Tables 4.2.6.8 and 6.1.1.4'
 'H'  'H'   0.0000   0.0000
 'International Tables Vol C Tables 4.2.6.8 and 6.1.1.4'
 'N'  'N'   0.0311   0.0180
 'International Tables Vol C Tables 4.2.6.8 and 6.1.1.4'
 'O'  'O'   0.0492   0.0322
 'International Tables Vol C Tables 4.2.6.8 and 6.1.1.4'
 
_space_group_crystal_system       monoclinic
_space_group_IT_number            13
_space_group_name_H-M_alt         'P 2/c'
_space_group                      P12/c1
_space_group_name_Hall            '-P 2yc'
 
 
loop_
 _space_group_symop_operation_xyz
 'x, y, z'
 '-x, y, -z+1/2'
 '-x, -y, -z'
 'x, -y, z-1/2'


_cell_length_a  8.10257(40)
_cell_length_b  4.83656(29)
_cell_length_c  17.8289(14)
_cell_angle_alpha 90
_cell_angle_beta  88.5310(42)
_cell_angle_gamma 90
_cell_volume 698.461(77)

_cell_formula_units_Z             4
_cell_measurement_temperature     296(2)
_cell_measurement_reflns_used     310
_cell_measurement_theta_min       4
_cell_measurement_theta_max       70

_exptl_crystal_description        powder
_exptl_crystal_colour             white
_exptl_crystal_density_meas       'about 1.83'
_exptl_crystal_density_method     'suspension in iodobenzene does not separate'
_exptl_crystal_density_diffrn     1.888        
_exptl_crystal_F_000              406.7
_exptl_absorpt_coefficient_mu     1.365
_exptl_absorpt_correction_type    'none'

_diffrn_reflns_limit_h_min        -9
_diffrn_reflns_limit_h_max        9
_diffrn_reflns_limit_k_min        -5
_diffrn_reflns_limit_k_max        5
_diffrn_reflns_limit_l_min        -21
_diffrn_reflns_limit_l_max        21


_exptl_special_details
;
 The tautomeric state was proven by SSNMNR and DFT-D.
;

_diffrn_ambient_temperature       296(2)
_diffrn_radiation_wavelength      1.54056
_diffrn_radiation_type            'Cu K\a~1~'
_diffrn_source                    'Cu tube'
_diffrn_measurement_device_type   
'STOE Stadi-P with Ge(111) monochromator and linear PSD'
_diffrn_measurement_method        ?
_diffrn_reflns_number             ?
_diffrn_reflns_theta_min          4
_diffrn_reflns_theta_max          70
_diffrn_reflns_theta_full         70
_reflns_number_total              1325

_pd_proc_2theta_range_min       4.
_pd_proc_2theta_range_max       70.
_pd_proc_2theta_range_inc       0.01
_pd_calc_method                 'Rietveld Refinement'
_pd_proc_ls_background_function 'Chebyshev polynomial with 20 terms'
_pd_proc_ls_profile_function    'fundamental parameters'
_pd_proc_ls_pref_orient_corr    'none'
_pd_proc_ls_prof_R_factor       0.10091 # background-subtracted
_pd_proc_ls_prof_wR_factor      0.10517 # background-subtracted
_pd_proc_ls_prof_wR_expected    0.06609 # background-subtracted
_refine_ls_goodness_of_fit_all  1.591
_refine_ls_R_factor_all         0.01192  # Bragg R value
_pd_proc_wavelength             1.54056
_pd_spec_mount_mode             transmission
_pd_spec_mounting              '0.7 mm capillary'

_computing_data_collection        ?
_computing_cell_refinement        ?
_computing_data_reduction         ?
_computing_structure_solution     
'FIDEL (Habermehl et al., Acta Cryst. 2014, B70, 347.)'
_computing_structure_refinement   
'TOPAS Academic 4.2 (Coelho, 2018)'
_refine_special_details           
;
Leucopterin (variable hydrate)

Remark: According to Rietveld refinement, the structure contains a partially 
occupied H2O molecule, which is represented by a single oxygen atom O1W. 
Its occupancy value Occ(O1W) = 0.421(8) corresponds to 0.17 H2O per 
leucopterin molecule. But this value is very uncertain (Powder data 
of limited quality).
Hence, the water content of this structure should be regarded as being 
between 0 and 0.2 molecules of water per leucopterin molecule.
The crystal structure and the tautomeric state were confirmed by DFT-D
and SSNMR.
;

_refine_ls_structure_factor_coef  Fsqd
_refine_ls_hydrogen_treatment     refall   # Refined with restraints
_refine_ls_extinction_method      none
_refine_ls_number_reflns          310
_refine_ls_number_parameters      101
_refine_ls_number_restraints      52
_refine_ls_shift/su_max           0.01


loop_
_atom_site_label
_atom_site_type_symbol
_atom_site_fract_x
_atom_site_fract_y
_atom_site_fract_z
_atom_site_occupancy
_atom_site_B_iso_or_equiv
_atom_site_U_iso_or_equiv

O7 O    0.87133(43) 0.20507(74) 0.18912(21) 1 2.558(92)     0.03240
O4 O    0.55650(40) -0.34170(67) -0.08674(25) 1 2.558(92)     0.03240
O6 O    0.65943(48) -0.22944(75) 0.18761(21) 1 2.558(92)     0.03240
N8 N    0.86917(31) 0.23675(55) 0.06521(13) 1 2.558(92)     0.03240
N1 N    0.87674(30) 0.30472(56) -0.06511(17) 1 2.558(92)     0.03240
N3 N    0.70871(32) -0.00800(54) -0.13788(14) 1 2.558(92)     0.03240
N5 N    0.65723(35) -0.19376(52) 0.05818(13) 1 2.558(92)     0.03240
N2 N    0.86966(37) 0.35002(56) -0.19151(13) 1 2.558(92)     0.03240
C7 C    0.81872(37) 0.11369(59) 0.12931(14) 1 2.558(92)     0.03240
C2 C    0.81422(34) 0.20792(53) -0.12874(14) 1 2.558(92)     0.03240
C4 C    0.65468(29) -0.14455(48) -0.07749(14) 1 2.558(92)     0.03240
C6 C    0.70423(38) -0.11798(61) 0.12792(14) 1 2.558(92)     0.03240
C10 C   0.70473(21) -0.06742(36) -0.00927(15) 1 2.558(92)     0.03240
C9 C    0.81427(19) 0.15662(40) -0.00561(14) 1 2.558(92)     0.03240
H2a H   0.9467(15) 0.5106(23) -0.18679(55) 1 3.07(11)     0.03888
H2b H   0.8346(13) 0.2930(19) -0.24210(93) 1 3.07(11)     0.03888
H3 H    0.6699(12) -0.0732(24) -0.18846(56) 1 3.07(11)     0.03888
H5 H    0.5818(16) -0.3547(21) 0.05670(56) 1 3.07(11)     0.03888
H8 H    0.9447(13) 0.3945(23)  0.06712(53) 1 3.07(11)     0.03888
O1W O   0.5        0.3135(36)   0.25 0.4212(76) 2.558(92)     0.03240

loop_
    _geom_bond_id
    _geom_bond_atom_site_label_1
    _geom_bond_atom_site_label_2
    _geom_bond_distance
1 O7 C7   1.240(5)
2 O4 C4   1.255(4)
3 O6 C6   1.239(5)
4 N8 C7   1.343(4)
5 N8 C9   1.404(3)
6 N8 H8   0.98(1)
7 N1 C2   1.339(4)
8 N1 C9   1.366(4)
9 N3 C2   1.362(4)
10 N3 C4   1.328(3)
11 N3 H3   1.01(1)
12 N5 C6   1.360(4)
13 N5 C10   1.394(3)
14 N5 H5   0.99(1)
15 N2 C2   1.379(4)
16 N2 H2a   1.00(1)
17 N2 H2b   0.99(2)
18 C7 C6   1.455(4)
19 C4 C10   1.345(4)
20 C10 C9   1.403(2)


loop_                                           
     _geom_angle_id                
     _geom_angle_atom_site_label_1                
     _geom_angle_atom_site_label_2                
     _geom_angle_atom_site_label_3                
     _geom_angle       
1 C7 N8 C9 123.1(2)
2 C7 N8 H8 119.5(7)
3 C9 N8 H8 117.3(6)
4 C2 N1 C9 109.5(2)
5 C2 N3 C4 118.6(2)
6 C2 N3 H3 123.7(6)
7 C4 N3 H3 117.6(6)
8 C6 N5 C10 126.4(2)
9 C6 N5 H5 115.1(7)
10 C10 N5 H5 118.6(7)
11 C2 N2 H2a 120.6(7)
12 C2 N2 H2b 120.3(7)
13 H2a N2 H2b 119(1)
14 O7 C7 N8 118.0(3)
15 O7 C7 C6 121.5(3)
16 N8 C7 C6 120.5(3)
17 N1 C2 N3 128.4(3)
18 N1 C2 N2 113.0(2)
19 N3 C2 N2 118.5(2)
20 O4 C4 N3 117.9(3)
21 O4 C4 C10 122.4(3)
22 N3 C4 C10 119.6(2)
23 O6 C6 N5 125.8(3)
24 O6 C6 C7 119.6(3)
25 N5 C6 C7 114.6(2)
26 N5 C10 C4 125.1(2)
27 N5 C10 C9 117.3(2)
28 C4 C10 C9 117.5(2)
29 N8 C9 N1 115.7(2)
30 N8 C9 C10 118.1(2)
31 N1 C9 C10 126.2(2)


# start Validation Reply Form
_vrf_PLAT430_Leucopterin-0-2-hydrate_from_Rietveld
;
PROBLEM: Short Inter D...A Contact  O6       ..O1W      .       2.78 Ang.  
RESPONSE: O-H...O hydrogen bond. H atom positions not determined
;
_vrf_PLAT041_Leucopterin-0-2-hydrate_from_Rietveld
;
PROBLEM: Calc. and Reported SumFormula    Strings  Differ     Please Check 
RESPONSE: The partially occupied water molecule was refined as O atom
;
_vrf_PLAT042_Leucopterin-0-2-hydrate_from_Rietveld
;
PROBLEM: Calc. and Reported MoietyFormula Strings  Differ     Please Check 
RESPONSE: The partially occupied water molecule was refined as O atom
;
_vrf_PLAT077_Leucopterin-0-2-hydrate_from_Rietveld
;
PROBLEM: Unitcell Contains Non-integer Number of Atoms ..     Please Check 
RESPONSE: Water molecule partially occupied
;
_vrf_PLAT157_Leucopterin-0-2-hydrate_from_Rietveld
;
PROBLEM: Non-standard Monoclinic Beta Angle less 90 Deg        88.53 Degree
RESPONSE: For better comparison with leucopterin hemihydrate (same u.c. setting)
;
_vrf_PLAT353_Leucopterin-0-2-hydrate_from_Rietveld
;
PROBLEM: Long   N-H (N0.87,N1.01A)  N3       - H3       .       1.01 Ang.  
RESPONSE: powder structure
;
# end Validation Reply Form
