# Supplementary material for: Leucopterin, the white pigment in butterfly wings: structural analysis by PDF fit, FIDEL fit, Rietveld refinement, solid-state NMR and DFT-D
Source: IUCrJ. 2023 Jun 17;10(Pt 4):448–63. doi: 10.1107/S2052252523004281 (PMC10324491; doi:10.1107/S2052252523004281)
Supplement: Supplementary file 2 [file m-10-00448-Leucosup2.hkl]

data_Leuco
_shelx_title ' lt26_2_0m_a.res in Pc                  New:P2/c'                 
_shelx_refln_list_code          4                                               
_shelx_F_calc_maximum      170.43                                               
_exptl_crystal_F_000       396.00                                               
_reflns_d_resolution_high  1.3288                                               
                                                                                
loop_                                                                           
 _space_group_symop_operation_xyz                                               
 'x, y, z'                                                                      
 '-x, y, -z+1/2'                                                                
 '-x, -y, -z'                                                                   
 'x, -y, z-1/2'                                                                 
                                                                                
_cell_length_a     8.0781                                                       
_cell_length_b     4.7930                                                       
_cell_length_c    18.3450                                                       
_cell_angle_alpha  90.000                                                       
_cell_angle_beta   90.223                                                       
_cell_angle_gamma  90.000                                                       
                                                                                
_shelx_F_squared_multiplier     1.000                                           
                                                                                
loop_                                                                           
 _refln_index_h                                                                 
 _refln_index_k                                                                 
 _refln_index_l                                                                 
 _refln_F_squared_calc                                                          
 _refln_F_squared_meas                                                          
 _refln_F_squared_sigma                                                         
 _refln_observed_status                                                         
   1   0   0          7.40          8.16         1.08 o                         
   2   0   0       7960.55       7879.35       117.20 o                         
   3   0   0        869.03       1328.04        20.69 o                         
   4   0   0       1611.11       2974.84        46.92 o                         
   5   0   0       2630.33       3402.99        72.39 o                         
   0   1   0       7053.91       4638.56        67.04 o                         
   1   1   0         12.14         12.95         1.53 o                         
   2   1   0       5310.13       5967.68        68.51 o                         
   3   1   0       1567.19       1909.12        23.65 o                         
   4   1   0          6.55          5.76         2.52 o                         
   5   1   0        157.48        214.45         6.46 o                         
   0   2   0       7661.68       8408.25       165.80 o                         
   1   2   0        172.67        254.17         5.00 o                         
   2   2   0         66.23         78.09         3.23 o                         
   3   2   0        962.99       1199.42        17.83 o                         
   4   2   0       1007.86       1508.17        24.53 o                         
   0   3   0         91.54         53.73         5.25 o                         
   1   3   0        128.43        163.01         7.01 o                         
   2   3   0        518.68        384.43         8.13 o                         
   3   3   0        112.16        163.64         7.30 o                         
  -5   1   1        404.60        613.20        11.48 o                         
  -4   1   1       1144.61       1057.53        15.41 o                         
  -3   1   1        254.13        591.86         9.69 o                         
  -2   1   1      29047.84      29023.92       310.66 o                         
  -1   1   1         77.70        103.92         3.23 o                         
   0   1   1         64.43         61.43         1.72 o                         
   1   1   1        380.53        317.29         4.59 o                         
   2   1   1       4560.15      11818.88       130.56 o                         
   3   1   1       2012.98       2106.15        25.29 o                         
   4   1   1       1586.87       1327.88        17.99 o                         
   5   1   1         84.21        241.16         6.53 o                         
  -4   2   1       4214.96       3114.85        47.43 o                         
  -3   2   1         50.24        115.62         9.92 o                         
  -2   2   1        597.18        471.65         7.80 o                         
  -1   2   1        347.28        739.49        10.56 o                         
   0   2   1         74.61         79.85         2.84 o                         
   1   2   1       2232.94       2049.14        25.29 o                         
   2   2   1       1226.78        898.49        12.65 o                         
   3   2   1        527.37        494.45         8.99 o                         
   4   2   1        291.83        883.08        23.31 o                         
  -3   3   1         56.87         53.33         5.16 o                         
  -2   3   1        498.48        507.01        10.28 o                         
  -1   3   1        404.02        381.02         9.20 o                         
   0   3   1         41.33         35.79         3.28 o                         
   1   3   1         69.19        172.53         5.50 o                         
   2   3   1         28.14        126.50         9.11 o                         
   3   3   1        183.08        173.55         8.42 o                         
  -5   0   2        455.72        208.31         8.13 o                         
  -4   0   2       1482.94       1921.86        33.31 o                         
  -3   0   2         89.19        140.95         4.69 o                         
  -2   0   2       1161.50        894.79        13.57 o                         
  -1   0   2         64.14         27.80         1.75 o                         
   0   0   2       2756.00       2222.26        43.75 o                         
   1   0   2          6.27          5.01         1.48 o                         
   2   0   2        351.10        393.97         7.32 o                         
   3   0   2         18.52         62.23         3.61 o                         
   4   0   2        561.02        927.16        18.56 o                         
   5   0   2         86.11         86.19         6.90 o                         
  -5   1   2          8.97          3.67         3.09 o                         
  -4   1   2        253.17        308.31         6.84 o                         
  -3   1   2        158.80        291.25         5.76 o                         
  -2   1   2       2526.31       2201.35        23.82 o                         
  -1   1   2        171.32        105.65         2.32 o                         
   0   1   2       1122.33        887.55        10.30 o                         
   1   1   2        138.00        112.85         3.02 o                         
   2   1   2          2.34        566.07         8.25 o                         
   3   1   2        394.43        367.06         6.18 o                         
   4   1   2        295.55        283.47         6.23 o                         
   5   1   2          3.24          7.41         2.81 o                         
  -4   2   2       2044.55       1952.22        30.96 o                         
  -3   2   2         20.40         13.60         2.97 o                         
  -2   2   2        328.54        290.27         6.02 o                         
  -1   2   2        175.40        426.53         6.80 o                         
   0   2   2          4.42          2.43         2.08 o                         
   1   2   2       1066.95        995.35        13.17 o                         
   2   2   2        364.15        279.50         5.39 o                         
   3   2   2         51.99         28.15         3.20 o                         
   4   2   2        556.02        727.32        21.51 o                         
  -3   3   2         84.52         59.85         5.71 o                         
  -2   3   2        142.52        192.32         7.88 o                         
  -1   3   2        969.60        880.63        15.24 o                         
   0   3   2         76.28        112.75         4.76 o                         
   1   3   2        807.56        736.37        12.92 o                         
   2   3   2         65.57         78.01         4.20 o                         
   3   3   2         41.03         57.18         9.56 o                         
  -5   1   3         97.05         97.47         4.56 o                         
  -4   1   3         36.63         54.64         3.45 o                         
  -3   1   3        325.89        311.38         5.55 o                         
  -2   1   3        336.47        633.05         7.95 o                         
  -1   1   3        288.16        164.95         2.97 o                         
   0   1   3          1.76         -0.90         1.28 o                         
   1   1   3          9.42         44.02         2.04 o                         
   2   1   3       1896.22       1773.12        18.95 o                         
   3   1   3         85.72        127.73         4.35 o                         
   4   1   3        293.44        280.61         6.26 o                         
   5   1   3         12.36         15.37         2.90 o                         
  -4   2   3        283.12        389.57         9.29 o                         
  -3   2   3         16.28         17.96         2.91 o                         
  -2   2   3          6.88          4.35         2.45 o                         
  -1   2   3        257.71        143.56         3.85 o                         
   0   2   3        100.18        133.63         3.90 o                         
   1   2   3         98.73        107.22         3.52 o                         
   2   2   3         23.60         13.72         2.49 o                         
   3   2   3         80.08         62.68         3.79 o                         
   4   2   3         45.52        109.88         6.06 o                         
  -3   3   3         44.44         32.41         7.28 o                         
  -2   3   3         46.21         80.55         7.17 o                         
  -1   3   3        103.37        102.09         5.34 o                         
   0   3   3        340.71        207.68         6.04 o                         
   1   3   3         17.21         21.47         3.14 o                         
   2   3   3         46.08         47.94         4.26 o                         
  -5   0   4         79.19        101.43         5.96 o                         
  -4   0   4         89.02         63.43         4.69 o                         
  -3   0   4        264.52        257.57         7.22 o                         
  -2   0   4        162.23        354.72        16.54 o                         
  -1   0   4        440.02        185.48         5.46 o                         
   0   0   4       2933.35       2222.33        35.52 o                         
   1   0   4        367.96        192.14         6.86 o                         
   2   0   4       2110.16       1513.50        22.96 o                         
   3   0   4        917.85        734.24        14.02 o                         
   4   0   4         17.44         11.86         4.18 o                         
   5   0   4         25.07         26.13         4.69 o                         
  -5   1   4         16.39         29.77         3.11 o                         
  -4   1   4          6.19         14.73         3.09 o                         
  -3   1   4         43.11         33.54         2.63 o                         
  -2   1   4        849.34        696.90         8.47 o                         
  -1   1   4         31.50         28.58         1.73 o                         
   0   1   4        597.16        475.85         5.55 o                         
   1   1   4         74.68         44.45         2.12 o                         
   2   1   4         57.04        167.56         5.93 o                         
   3   1   4         36.69         84.34         3.37 o                         
   4   1   4          4.43          8.77         2.95 o                         
   5   1   4        228.07        195.04         6.63 o                         
  -4   2   4        118.95        110.06         5.04 o                         
  -3   2   4         87.28         92.17         4.58 o                         
  -2   2   4          8.49          9.61         2.56 o                         
  -1   2   4         85.46        105.38         6.12 o                         
   0   2   4          2.32          0.77         2.20 o                         
   1   2   4        524.83        387.59         6.90 o                         
   2   2   4         18.80         27.70         2.80 o                         
   3   2   4         37.49         29.52         3.16 o                         
   4   2   4         17.08         33.87         3.57 o                         
  -2   3   4         95.44         52.81         5.48 o                         
  -1   3   4         17.88         19.15         3.10 o                         
   0   3   4          1.69          1.88         2.79 o                         
   1   3   4        108.15         95.97         5.86 o                         
   2   3   4         15.82         26.50         5.72 o                         
  -5   1   5          1.65         15.41         4.86 o                         
  -4   1   5         37.45         88.63         7.92 o                         
  -3   1   5        203.43        211.82         5.19 o                         
  -2   1   5        102.97        140.33         3.56 o                         
  -1   1   5        347.77        370.57         5.90 o                         
   0   1   5        692.94        586.90         6.83 o                         
   1   1   5       1287.26        997.59        12.28 o                         
   2   1   5         17.52         28.45         2.32 o                         
   3   1   5        584.94        457.35         8.02 o                         
   4   1   5        828.57        655.95        11.66 o                         
   5   1   5         90.67         84.38         4.60 o                         
  -4   2   5        183.22        148.13        11.99 o                         
  -3   2   5        135.26         93.70         4.99 o                         
  -2   2   5        168.21        145.01         4.23 o                         
  -1   2   5          7.65          3.25         2.48 o                         
   0   2   5         45.40         71.97         3.18 o                         
   1   2   5         36.42         27.50         2.65 o                         
   2   2   5         94.15        161.55         4.72 o                         
   3   2   5        341.03        243.00         6.10 o                         
   4   2   5        200.74        213.72         6.66 o                         
  -2   3   5         31.11         21.45         4.33 o                         
  -1   3   5         71.52         45.74         5.03 o                         
   0   3   5         21.16         17.06         3.63 o                         
   1   3   5         87.33         71.34         5.71 o                         
   2   3   5         35.05         26.85         3.59 o                         
  -5   0   6          0.17          1.98         9.52 o                         
  -4   0   6        447.43        426.79        15.99 o                         
  -3   0   6        206.54        194.22         9.14 o                         
  -2   0   6       1105.83       1971.91        40.01 o                         
  -1   0   6        774.43        985.57        18.52 o                         
   0   0   6         14.71         13.33         2.78 o                         
   1   0   6       2139.93       2163.48        38.97 o                         
   2   0   6       5708.50       5191.02        79.74 o                         
   3   0   6        726.40        526.37        11.08 o                         
   4   0   6        358.03        393.14        12.33 o                         
   5   0   6         15.67         24.73         4.96 o                         
  -5   1   6         48.35         36.44         7.39 o                         
  -4   1   6         23.32         43.87         5.83 o                         
  -3   1   6        153.26        116.27         5.31 o                         
  -2   1   6         27.86         16.28         3.24 o                         
  -1   1   6        155.88        170.10         5.30 o                         
   0   1   6       1084.69       1137.05        13.24 o                         
   1   1   6         22.35         30.26         2.36 o                         
   2   1   6         11.16          8.30         2.31 o                         
   3   1   6          5.37         18.49         2.55 o                         
   4   1   6        312.44        276.95         7.10 o                         
   5   1   6        223.25        201.45        11.50 o                         
  -4   2   6         53.83         37.54         7.28 o                         
  -3   2   6          2.41         19.04         6.71 o                         
  -2   2   6        112.48         94.65         7.87 o                         
  -1   2   6         29.26        142.01         6.50 o                         
   0   2   6        281.99        324.98         7.30 o                         
   1   2   6       1080.75        659.66        10.94 o                         
   2   2   6         15.21         21.94         3.10 o                         
   3   2   6         76.72        106.26         4.87 o                         
   4   2   6         25.00         30.28         3.85 o                         
  -1   3   6         17.12         -0.70         8.57 o                         
   0   3   6        157.53        146.21        15.13 o                         
   1   3   6         24.96         17.98         3.68 o                         
   2   3   6        554.36        474.04        52.04 o                         
  -4   1   7        347.84        274.16        12.71 o                         
  -3   1   7        219.40        142.21         6.66 o                         
  -2   1   7       1024.02       1146.28        17.63 o                         
  -1   1   7       1775.45       1691.23        24.36 o                         
   0   1   7        944.96        762.28        10.30 o                         
   1   1   7        956.00       1177.60        18.41 o                         
   2   1   7       1102.74       1201.62        19.16 o                         
   3   1   7          9.57         17.17         3.27 o                         
   4   1   7        186.02        243.35         9.19 o                         
  -3   2   7         54.10         55.38         7.87 o                         
  -2   2   7        686.67        463.87        17.08 o                         
  -1   2   7        312.59        326.79         9.53 o                         
   0   2   7        308.37        377.45        10.28 o                         
   1   2   7        258.68        354.74         9.07 o                         
   2   2   7        141.05        249.49         9.37 o                         
   3   2   7        121.95        207.25         7.56 o                         
   4   2   7        213.63        204.72        17.09 o                         
   0   3   7          4.99         11.81         7.45 o                         
  -4   0   8       3304.42       3097.65        77.04 o                         
  -3   0   8       1129.36       1122.35        28.94 o                         
  -2   0   8        315.32        559.71        15.19 o                         
  -1   0   8        504.02        595.94        15.81 o                         
   0   0   8        990.49       1355.77        24.59 o                         
   1   0   8        219.66        187.01         7.55 o                         
   2   0   8       1190.65       1237.94        26.43 o                         
   3   0   8        608.05        468.32        16.61 o                         
   4   0   8       2890.42       2725.07        66.74 o                         
  -4   1   8         30.81         43.87         6.47 o                         
  -3   1   8        280.05        218.96        11.29 o                         
  -2   1   8        808.34        684.37        12.76 o                         
  -1   1   8        547.14        437.89         9.32 o                         
   0   1   8       1723.39       1807.35        24.84 o                         
   1   1   8        141.05        109.54         4.98 o                         
   2   1   8        648.31        591.68        12.25 o                         
   3   1   8         14.25         72.04         7.53 o                         
   4   1   8         90.01        101.46         8.40 o                         
  -3   2   8        330.45        360.73        15.28 o                         
  -2   2   8        635.87        484.55        14.80 o                         
  -1   2   8        922.29        642.93        18.22 o                         
   0   2   8       2880.38       2611.31        48.40 o                         
   1   2   8        183.03        247.21        10.20 o                         
   2   2   8         55.04        126.66         9.86 o                         
   3   2   8        177.77        234.43         9.06 o                         
  -4   1   9         39.66         26.65         5.32 o                         
  -3   1   9        194.29        221.35         9.03 o                         
  -2   1   9       1167.20       1197.46        20.37 o                         
  -1   1   9        106.13        138.38         5.87 o                         
   0   1   9         66.29         80.53         4.33 o                         
   1   1   9         14.16         28.59         4.24 o                         
   2   1   9        786.33        890.46        17.62 o                         
   3   1   9        499.40        311.03        10.19 o                         
   4   1   9          0.09         18.93         7.52 o                         
  -3   2   9         61.73         45.52        14.75 o                         
  -2   2   9        358.08        270.04        29.51 o                         
  -1   2   9         13.01        105.06        10.23 o                         
   0   2   9        238.08        166.60        10.42 o                         
   1   2   9        734.46        449.52        12.92 o                         
   2   2   9          8.67         47.53         5.38 o                         
   3   2   9          6.62         84.49        20.89 o                         
  -4   0  10        382.60        458.99        37.40 o                         
  -3   0  10        527.89        337.07        16.92 o                         
  -2   0  10         17.13         15.09         8.33 o                         
  -1   0  10        426.85        310.32        12.26 o                         
   0   0  10          7.05          8.13         4.69 o                         
   1   0  10        106.27        138.99         7.38 o                         
   2   0  10         16.48         21.69         6.46 o                         
   3   0  10          4.13         45.01         7.22 o                         
   4   0  10        225.72        360.56        26.96 o                         
  -3   1  10          0.07         11.13         6.99 o                         
  -2   1  10          0.14          6.23         6.23 o                         
  -1   1  10        231.81        184.88         7.87 o                         
   0   1  10          6.21          2.17         4.56 o                         
   1   1  10         41.19         65.84         6.98 o                         
   2   1  10         24.22         26.93         5.21 o                         
   3   1  10         32.65         22.44         5.69 o                         
  -2   2  10         13.10         60.95        16.01 o                         
  -1   2  10        117.16        110.45        12.66 o                         
   0   2  10         54.64        101.78        13.84 o                         
   1   2  10        125.37        102.02         9.10 o                         
   2   2  10         62.11        104.54        13.59 o                         
  -3   1  11        204.25        136.56        13.10 o                         
  -2   1  11        131.77         94.51         8.74 o                         
  -1   1  11          3.35         13.19         6.04 o                         
   0   1  11        173.49        143.40         8.16 o                         
   1   1  11        139.77         79.75         6.92 o                         
   2   1  11        373.86        356.50        13.98 o                         
   3   1  11         80.42         75.22         9.87 o                         
  -1   2  11         34.43         -4.43        22.78 o                         
   0   2  11          0.38          7.08        11.92 o                         
   1   2  11          9.92         32.79        26.58 o                         
  -2   0  12        544.69        387.26        18.36 o                         
  -1   0  12        645.91        379.95        15.11 o                         
   0   0  12        127.07        126.42        11.02 o                         
   1   0  12        142.99        157.13        13.24 o                         
   2   0  12        355.52        271.37        39.28 o                         
  -2   1  12          0.35         -3.12         6.06 o                         
  -1   1  12          1.95         12.76         7.19 o                         
   0   1  12        109.65         90.91         7.15 o                         
   1   1  12         97.45         96.89         8.61 o                         
   2   1  12          0.00         -5.56        29.43 o                         
   0   1  13        220.11        154.75        17.41 o                         
   1   1  13          2.04         72.78        20.57 o                         
                                                                                
