# Supplementary material for: Leucopterin, the white pigment in butterfly wings: structural analysis by PDF fit, FIDEL fit, Rietveld refinement, solid-state NMR and DFT-D
Source: IUCrJ. 2023 Jun 17;10(Pt 4):448–63. doi: 10.1107/S2052252523004281 (PMC10324491; doi:10.1107/S2052252523004281)
Supplement: Supplementary file 3 [file m-10-00448-Leuco_hydratesup3.rtv]

data_Leuco_hydrate

loop_
_pd_meas_2theta_scan
_pd_proc_intensity_total
_pd_calc_intensity_total
_pd_proc_ls_weight
     4.00000   4147.00000   4178.49461      0.00024
     4.01000   4129.00000   4172.78812      0.00024
     4.02000   4121.00000   4167.16945      0.00024
     4.03000   4114.00000   4161.63718      0.00024
     4.04000   4223.00000   4156.18988      0.00024
     4.05000   4086.00000   4150.82614      0.00024
     4.06000   4064.00000   4145.54459      0.00025
     4.07000   4184.00000   4140.34386      0.00024
     4.08000   4087.00000   4135.22261      0.00024
     4.09000   4134.00000   4130.17951      0.00024
     4.10000   4115.00000   4125.21326      0.00024
     4.11000   4078.00000   4120.32256      0.00025
     4.12000   4069.00000   4115.50615      0.00025
     4.13000   4019.00000   4110.76277      0.00025
     4.14000   4193.00000   4106.09118      0.00024
     4.15000   4065.00000   4101.49018      0.00025
     4.16000   4074.00000   4096.95856      0.00025
     4.17000   4259.00000   4092.49514      0.00023
     4.18000   4072.00000   4088.09876      0.00025
     4.19000   4093.00000   4083.76825      0.00024
     4.20000   4045.00000   4079.50250      0.00025
     4.21000   4074.00000   4075.30039      0.00025
     4.22000   4107.00000   4071.16081      0.00024
     4.23000   4071.00000   4067.08269      0.00025
     4.24000   4119.00000   4063.06495      0.00024
     4.25000   4076.00000   4059.10654      0.00025
     4.26000   4048.00000   4055.20643      0.00025
     4.27000   4066.00000   4051.36359      0.00025
     4.28000   4033.00000   4047.57702      0.00025
     4.29000   4072.00000   4043.84573      0.00025
     4.30000   4094.00000   4040.16874      0.00024
     4.31000   4018.00000   4036.54508      0.00025
     4.32000   4014.00000   4032.97381      0.00025
     4.33000   3936.00000   4029.45400      0.00025
     4.34000   4068.00000   4025.98472      0.00025
     4.35000   4101.00000   4022.56507      0.00024
     4.36000   4030.00000   4019.19416      0.00025
     4.37000   4035.00000   4015.87111      0.00025
     4.38000   4078.00000   4012.59505      0.00025
     4.39000   4068.00000   4009.36514      0.00025
     4.40000   4025.00000   4006.18052      0.00025
     4.41000   4046.00000   4003.04038      0.00025
     4.42000   4028.00000   3999.94391      0.00025
     4.43000   4043.00000   3996.89029      0.00025
     4.44000   3991.00000   3993.87875      0.00025
     4.45000   4001.00000   3990.90850      0.00025
     4.46000   3981.00000   3987.97879      0.00025
     4.47000   3966.00000   3985.08886      0.00025
     4.48000   4018.00000   3982.23797      0.00025
     4.49000   3990.00000   3979.42539      0.00025
     4.50000   4018.00000   3976.65040      0.00025
     4.51000   4001.00000   3973.91230      0.00025
     4.52000   3894.00000   3971.21040      0.00026
     4.53000   3985.00000   3968.54400      0.00025
     4.54000   4018.00000   3965.91245      0.00025
     4.55000   4004.00000   3963.31506      0.00025
     4.56000   3997.00000   3960.75121      0.00025
     4.57000   3931.00000   3958.22023      0.00025
     4.58000   3925.00000   3955.72151      0.00025
     4.59000   4117.00000   3953.25442      0.00024
     4.60000   4009.00000   3950.81836      0.00025
     4.61000   4008.00000   3948.41272      0.00025
     4.62000   3947.00000   3946.03691      0.00025
     4.63000   3918.00000   3943.69036      0.00026
     4.64000   3990.00000   3941.37249      0.00025
     4.65000   3881.00000   3939.08274      0.00026
     4.66000   3891.00000   3936.82056      0.00026
     4.67000   3914.00000   3934.58541      0.00026
     4.68000   3866.00000   3932.37675      0.00026
     4.69000   3957.00000   3930.19406      0.00025
     4.70000   3919.00000   3928.03682      0.00026
     4.71000   3938.00000   3925.90454      0.00025
     4.72000   3930.00000   3923.79670      0.00025
     4.73000   3972.00000   3921.71282      0.00025
     4.74000   3970.00000   3919.65241      0.00025
     4.75000   3918.00000   3917.61502      0.00026
     4.76000   3954.00000   3915.60016      0.00025
     4.77000   3865.00000   3913.60739      0.00026
     4.78000   3977.00000   3911.63625      0.00025
     4.79000   3861.00000   3909.68630      0.00026
     4.80000   4006.00000   3907.75712      0.00025
     4.81000   3915.00000   3905.84827      0.00026
     4.82000   3930.00000   3903.95934      0.00025
     4.83000   3943.00000   3902.08992      0.00025
     4.84000   3911.00000   3900.23960      0.00026
     4.85000   3919.00000   3898.40799      0.00026
     4.86000   3819.00000   3896.59470      0.00026
     4.87000   3830.00000   3894.79935      0.00026
     4.88000   3877.00000   3893.02156      0.00026
     4.89000   3959.00000   3891.26097      0.00025
     4.90000   3888.00000   3889.51721      0.00026
     4.91000   3826.00000   3887.78993      0.00026
     4.92000   3851.00000   3886.07878      0.00026
     4.93000   3900.00000   3884.38343      0.00026
     4.94000   3870.00000   3882.70352      0.00026
     4.95000   3819.00000   3881.03875      0.00026
     4.96000   3954.00000   3879.38878      0.00025
     4.97000   3803.00000   3877.75329      0.00026
     4.98000   3772.00000   3876.13198      0.00027
     4.99000   3876.00000   3874.52454      0.00026
     5.00000   3776.00000   3872.93068      0.00026
     5.01000   3805.00000   3871.35009      0.00026
     5.02000   3784.00000   3869.78250      0.00026
     5.03000   3917.00000   3868.22762      0.00026
     5.04000   3879.00000   3866.68517      0.00026
     5.05000   3897.00000   3865.15489      0.00026
     5.06000   3735.00000   3863.63650      0.00027
     5.07000   3752.00000   3862.12975      0.00027
     5.08000   3900.00000   3860.63438      0.00026
     5.09000   3810.00000   3859.15015      0.00026
     5.10000   3952.00000   3857.67680      0.00025
     5.11000   3910.00000   3856.21410      0.00026
     5.12000   3923.00000   3854.76181      0.00025
     5.13000   3818.00000   3853.31971      0.00026
     5.14000   3852.00000   3851.88755      0.00026
     5.15000   3853.00000   3850.46514      0.00026
     5.16000   3801.00000   3849.05224      0.00026
     5.17000   3826.00000   3847.64865      0.00026
     5.18000   3961.00000   3846.25416      0.00025
     5.19000   3851.00000   3844.86856      0.00026
     5.20000   3864.00000   3843.49166      0.00026
     5.21000   3831.00000   3842.12326      0.00026
     5.22000   3845.00000   3840.76318      0.00026
     5.23000   3906.00000   3839.41122      0.00026
     5.24000   3800.00000   3838.06720      0.00026
     5.25000   3870.00000   3836.73095      0.00026
     5.26000   3919.00000   3835.40229      0.00026
     5.27000   3807.00000   3834.08105      0.00026
     5.28000   3834.00000   3832.76706      0.00026
     5.29000   3838.00000   3831.46017      0.00026
     5.30000   3835.00000   3830.16020      0.00026
     5.31000   3779.00000   3828.86700      0.00026
     5.32000   3892.00000   3827.58043      0.00026
     5.33000   3906.00000   3826.30034      0.00026
     5.34000   3797.00000   3825.02657      0.00026
     5.35000   3799.00000   3823.75898      0.00026
     5.36000   3810.00000   3822.49745      0.00026
     5.37000   3887.00000   3821.24182      0.00026
     5.38000   3778.00000   3819.99198      0.00026
     5.39000   3818.00000   3818.74778      0.00026
     5.40000   3841.00000   3817.50911      0.00026
     5.41000   3847.00000   3816.27584      0.00026
     5.42000   3793.00000   3815.04785      0.00026
     5.43000   3794.00000   3813.82502      0.00026
     5.44000   3783.00000   3812.60724      0.00026
     5.45000   3770.00000   3811.39440      0.00027
     5.46000   3804.00000   3810.18639      0.00026
     5.47000   3760.00000   3808.98310      0.00027
     5.48000   3772.00000   3807.78443      0.00027
     5.49000   3703.00000   3806.59028      0.00027
     5.50000   3726.00000   3805.40055      0.00027
     5.51000   3863.00000   3804.21515      0.00026
     5.52000   3730.00000   3803.03398      0.00027
     5.53000   3787.00000   3801.85695      0.00026
     5.54000   3770.00000   3800.68397      0.00027
     5.55000   3848.00000   3799.51496      0.00026
     5.56000   3794.00000   3798.34983      0.00026
     5.57000   3751.00000   3797.18851      0.00027
     5.58000   3749.00000   3796.03090      0.00027
     5.59000   3772.00000   3794.87695      0.00027
     5.60000   3749.00000   3793.72656      0.00027
     5.61000   3750.00000   3792.57968      0.00027
     5.62000   3821.00000   3791.43622      0.00026
     5.63000   3798.00000   3790.29612      0.00026
     5.64000   3814.00000   3789.15931      0.00026
     5.65000   3730.00000   3788.02573      0.00027
     5.66000   3746.00000   3786.89532      0.00027
     5.67000   3772.00000   3785.76801      0.00027
     5.68000   3869.00000   3784.64374      0.00026
     5.69000   3855.00000   3783.52246      0.00026
     5.70000   3815.00000   3782.40412      0.00026
     5.71000   3751.00000   3781.28865      0.00027
     5.72000   3696.00000   3780.17600      0.00027
     5.73000   3782.00000   3779.06613      0.00026
     5.74000   3795.00000   3777.95898      0.00026
     5.75000   3730.00000   3776.85452      0.00027
     5.76000   3821.00000   3775.75268      0.00026
     5.77000   3767.00000   3774.65343      0.00027
     5.78000   3834.00000   3773.55673      0.00026
     5.79000   3805.00000   3772.46253      0.00026
     5.80000   3723.00000   3771.37079      0.00027
     5.81000   3753.00000   3770.28148      0.00027
     5.82000   3754.00000   3769.19455      0.00027
     5.83000   3755.00000   3768.10998      0.00027
     5.84000   3761.00000   3767.02772      0.00027
     5.85000   3758.00000   3765.94774      0.00027
     5.86000   3854.00000   3764.87001      0.00026
     5.87000   3681.00000   3763.79450      0.00027
     5.88000   3836.00000   3762.72118      0.00026
     5.89000   3632.00000   3761.65002      0.00028
     5.90000   3698.00000   3760.58099      0.00027
     5.91000   3824.00000   3759.51407      0.00026
     5.92000   3772.00000   3758.44923      0.00027
     5.93000   3759.00000   3757.38644      0.00027
     5.94000   3741.00000   3756.32569      0.00027
     5.95000   3744.00000   3755.26694      0.00027
     5.96000   3796.00000   3754.21018      0.00026
     5.97000   3787.00000   3753.15539      0.00026
     5.98000   3780.00000   3752.10255      0.00026
     5.99000   3759.00000   3751.05164      0.00027
     6.00000   3834.00000   3750.00263      0.00026
     6.01000   3806.00000   3748.95552      0.00026
     6.02000   3783.00000   3747.91029      0.00026
     6.03000   3676.00000   3746.86691      0.00027
     6.04000   3777.00000   3745.82539      0.00026
     6.05000   3808.00000   3744.78569      0.00026
     6.06000   3782.00000   3743.74782      0.00026
     6.07000   3667.00000   3742.71175      0.00027
     6.08000   3704.00000   3741.67747      0.00027
     6.09000   3684.00000   3740.64498      0.00027
     6.10000   3609.00000   3739.61427      0.00028
     6.11000   3601.00000   3738.58531      0.00028
     6.12000   3703.00000   3737.55811      0.00027
     6.13000   3699.00000   3736.53265      0.00027
     6.14000   3727.00000   3735.50893      0.00027
     6.15000   3672.00000   3734.48693      0.00027
     6.16000   3725.00000   3733.46666      0.00027
     6.17000   3698.00000   3732.44810      0.00027
     6.18000   3649.00000   3731.43125      0.00027
     6.19000   3702.00000   3730.41610      0.00027
     6.20000   3789.00000   3729.40265      0.00026
     6.21000   3747.00000   3728.39089      0.00027
     6.22000   3685.00000   3727.38082      0.00027
     6.23000   3704.00000   3726.37243      0.00027
     6.24000   3717.00000   3725.36572      0.00027
     6.25000   3651.00000   3724.36069      0.00027
     6.26000   3694.00000   3723.35734      0.00027
     6.27000   3680.00000   3722.35566      0.00027
     6.28000   3697.00000   3721.35564      0.00027
     6.29000   3737.00000   3720.35730      0.00027
     6.30000   3787.00000   3719.36062      0.00026
     6.31000   3806.00000   3718.36560      0.00026
     6.32000   3695.00000   3717.37225      0.00027
     6.33000   3669.00000   3716.38056      0.00027
     6.34000   3756.00000   3715.39054      0.00027
     6.35000   3648.00000   3714.40218      0.00027
     6.36000   3750.00000   3713.41548      0.00027
     6.37000   3690.00000   3712.43044      0.00027
     6.38000   3774.00000   3711.44707      0.00026
     6.39000   3758.00000   3710.46536      0.00027
     6.40000   3712.00000   3709.48532      0.00027
     6.41000   3723.00000   3708.50694      0.00027
     6.42000   3792.00000   3707.53022      0.00026
     6.43000   3780.00000   3706.55518      0.00026
     6.44000   3651.00000   3705.58181      0.00027
     6.45000   3682.00000   3704.61012      0.00027
     6.46000   3716.00000   3703.64011      0.00027
     6.47000   3668.00000   3702.67177      0.00027
     6.48000   3639.00000   3701.70511      0.00027
     6.49000   3676.00000   3700.74014      0.00027
     6.50000   3650.00000   3699.77686      0.00027
     6.51000   3621.00000   3698.81527      0.00028
     6.52000   3710.00000   3697.85537      0.00027
     6.53000   3685.00000   3696.89717      0.00027
     6.54000   3688.00000   3695.94068      0.00027
     6.55000   3694.00000   3694.98588      0.00027
     6.56000   3620.00000   3694.03280      0.00028
     6.57000   3730.00000   3693.08143      0.00027
     6.58000   3782.00000   3692.13177      0.00026
     6.59000   3775.00000   3691.18383      0.00026
     6.60000   3670.00000   3690.23762      0.00027
     6.61000   3762.00000   3689.29314      0.00027
     6.62000   3740.00000   3688.35039      0.00027
     6.63000   3684.00000   3687.40938      0.00027
     6.64000   3701.00000   3686.47011      0.00027
     6.65000   3599.00000   3685.53258      0.00028
     6.66000   3728.00000   3684.59681      0.00027
     6.67000   3648.00000   3683.66279      0.00027
     6.68000   3716.00000   3682.73054      0.00027
     6.69000   3645.00000   3681.80005      0.00027
     6.70000   3692.00000   3680.87134      0.00027
     6.71000   3743.00000   3679.94441      0.00027
     6.72000   3721.00000   3679.01927      0.00027
     6.73000   3593.00000   3678.09593      0.00028
     6.74000   3684.00000   3677.17440      0.00027
     6.75000   3780.00000   3676.25469      0.00026
     6.76000   3714.00000   3675.33679      0.00027
     6.77000   3658.00000   3674.42074      0.00027
     6.78000   3654.00000   3673.50653      0.00027
     6.79000   3655.00000   3672.59419      0.00027
     6.80000   3694.00000   3671.68372      0.00027
     6.81000   3595.00000   3670.77514      0.00028
     6.82000   3732.00000   3669.86847      0.00027
     6.83000   3633.00000   3668.96372      0.00028
     6.84000   3681.00000   3668.06093      0.00027
     6.85000   3681.00000   3667.16011      0.00027
     6.86000   3658.00000   3666.26130      0.00027
     6.87000   3705.00000   3665.36455      0.00027
     6.88000   3644.00000   3664.46990      0.00027
     6.89000   3636.00000   3663.57740      0.00028
     6.90000   3679.00000   3662.68711      0.00027
     6.91000   3730.00000   3661.79911      0.00027
     6.92000   3655.00000   3660.91351      0.00027
     6.93000   3630.00000   3660.03043      0.00028
     6.94000   3639.00000   3659.15007      0.00027
     6.95000   3650.00000   3658.27265      0.00027
     6.96000   3582.00000   3657.39850      0.00028
     6.97000   3721.00000   3656.52816      0.00027
     6.98000   3701.00000   3655.66280      0.00027
     6.99000   3722.00000   3654.80622      0.00027
     7.00000   3621.00000   3653.95979      0.00028
     7.01000   3737.00000   3653.10182      0.00027
     7.02000   3684.00000   3652.23084      0.00027
     7.03000   3714.00000   3651.36049      0.00027
     7.04000   3642.00000   3650.49198      0.00027
     7.05000   3656.00000   3649.62534      0.00027
     7.06000   3539.00000   3648.76057      0.00028
     7.07000   3601.00000   3647.89769      0.00028
     7.08000   3642.00000   3647.03671      0.00027
     7.09000   3623.00000   3646.17765      0.00028
     7.10000   3700.00000   3645.32054      0.00027
     7.11000   3678.00000   3644.46540      0.00027
     7.12000   3650.00000   3643.61225      0.00027
     7.13000   3665.00000   3642.76117      0.00027
     7.14000   3696.00000   3641.91219      0.00027
     7.15000   3592.00000   3641.06539      0.00028
     7.16000   3694.00000   3640.22083      0.00027
     7.17000   3725.00000   3639.37861      0.00027
     7.18000   3769.00000   3638.53884      0.00027
     7.19000   3667.00000   3637.70168      0.00027
     7.20000   3691.00000   3636.86733      0.00027
     7.21000   3641.00000   3636.03609      0.00027
     7.22000   3687.00000   3635.20831      0.00027
     7.23000   3601.00000   3634.38453      0.00028
     7.24000   3750.00000   3633.56566      0.00027
     7.25000   3530.00000   3632.75364      0.00028
     7.25999   3629.00000   3631.95591      0.00028
     7.27000   3715.00000   3631.17114      0.00027
     7.27999   3627.00000   3630.36240      0.00028
     7.29000   3677.00000   3629.53441      0.00027
     7.29999   3645.00000   3628.70812      0.00027
     7.31000   3653.00000   3627.88171      0.00027
     7.31999   3573.00000   3627.05847      0.00028
     7.33000   3565.00000   3626.23509      0.00028
     7.33999   3751.00000   3625.41487      0.00027
     7.35000   3690.00000   3624.59449      0.00027
     7.35999   3642.00000   3623.77724      0.00027
     7.37000   3596.00000   3622.95983      0.00028
     7.37999   3653.00000   3622.14551      0.00027
     7.39000   3613.00000   3621.33102      0.00028
     7.39999   3667.00000   3620.51959      0.00027
     7.41000   3682.00000   3619.70797      0.00027
     7.41999   3671.00000   3618.89940      0.00027
     7.43000   3562.00000   3618.09061      0.00028
     7.43999   3595.00000   3617.28483      0.00028
     7.45000   3561.00000   3616.47882      0.00028
     7.45999   3484.00000   3615.67580      0.00029
     7.47000   3604.00000   3614.87253      0.00028
     7.47999   3596.00000   3614.07221      0.00028
     7.49000   3661.00000   3613.27162      0.00027
     7.49999   3582.00000   3612.47396      0.00028
     7.50999   3597.00000   3611.67680      0.00028
     7.51999   3555.00000   3610.88094      0.00028
     7.52999   3583.00000   3610.08636      0.00028
     7.53999   3589.00000   3609.29305      0.00028
     7.54999   3568.00000   3608.50100      0.00028
     7.55999   3611.00000   3607.71019      0.00028
     7.56999   3637.00000   3606.92060      0.00027
     7.57999   3624.00000   3606.13223      0.00028
     7.58999   3638.00000   3605.34506      0.00027
     7.59999   3682.00000   3604.55906      0.00027
     7.60999   3623.00000   3603.77424      0.00028
     7.61999   3630.00000   3602.99057      0.00028
     7.62999   3531.00000   3602.20805      0.00028
     7.63999   3626.00000   3601.42671      0.00028
     7.64999   3585.00000   3600.64663      0.00028
     7.65999   3664.00000   3599.86785      0.00027
     7.66999   3653.00000   3599.09036      0.00027
     7.67999   3607.00000   3598.31416      0.00028
     7.68999   3581.00000   3597.53923      0.00028
     7.69999   3602.00000   3596.76557      0.00028
     7.70999   3578.00000   3595.99317      0.00028
     7.71999   3521.00000   3595.22202      0.00028
     7.72999   3543.00000   3594.45218      0.00028
     7.73999   3599.00000   3593.68376      0.00028
     7.74999   3605.00000   3592.91679      0.00028
     7.75999   3662.00000   3592.15128      0.00027
     7.76999   3607.00000   3591.38723      0.00028
     7.77999   3540.00000   3590.62464      0.00028
     7.78999   3640.00000   3589.86351      0.00027
     7.79999   3587.00000   3589.10386      0.00028
     7.80999   3648.00000   3588.34570      0.00027
     7.81999   3623.00000   3587.58916      0.00028
     7.82999   3681.00000   3586.83435      0.00027
     7.83999   3655.00000   3586.08129      0.00027
     7.84999   3538.00000   3585.32999      0.00028
     7.85999   3599.00000   3584.58048      0.00028
     7.86999   3639.00000   3583.83278      0.00027
     7.87999   3603.00000   3583.08691      0.00028
     7.88999   3616.00000   3582.34292      0.00028
     7.89999   3530.00000   3581.60097      0.00028
     7.90999   3502.00000   3580.86119      0.00029
     7.91999   3462.00000   3580.12365      0.00029
     7.92999   3565.00000   3579.38838      0.00028
     7.93999   3573.00000   3578.65542      0.00028
     7.94999   3613.00000   3577.92482      0.00028
     7.95999   3582.00000   3577.19664      0.00028
     7.96999   3576.00000   3576.47104      0.00028
     7.97999   3653.00000   3575.74823      0.00027
     7.98999   3657.00000   3575.02835      0.00027
     7.99999   3506.00000   3574.31146      0.00029
     8.00999   3541.00000   3573.59766      0.00028
     8.01999   3627.00000   3572.88703      0.00028
     8.02999   3636.00000   3572.17969      0.00028
     8.03999   3648.00000   3571.47584      0.00027
     8.04999   3629.00000   3570.77578      0.00028
     8.05999   3531.00000   3570.07971      0.00028
     8.06999   3602.00000   3569.38776      0.00028
     8.07999   3584.00000   3568.70008      0.00028
     8.08999   3627.00000   3568.01683      0.00028
     8.09999   3586.00000   3567.33824      0.00028
     8.10999   3443.00000   3566.66470      0.00029
     8.11999   3572.00000   3565.99656      0.00028
     8.12999   3536.00000   3565.33407      0.00028
     8.13999   3604.00000   3564.67747      0.00028
     8.14999   3553.00000   3564.02704      0.00028
     8.15999   3563.00000   3563.38313      0.00028
     8.16999   3653.00000   3562.74627      0.00027
     8.17999   3733.00000   3562.11702      0.00027
     8.18999   3539.00000   3561.49575      0.00028
     8.19999   3503.00000   3560.88288      0.00029
     8.20999   3608.00000   3560.27890      0.00028
     8.21999   3589.00000   3559.68448      0.00028
     8.22999   3460.00000   3559.10047      0.00029
     8.23999   3636.00000   3558.52758      0.00028
     8.24999   3565.00000   3557.96649      0.00028
     8.25999   3568.00000   3557.41800      0.00028
     8.26999   3672.00000   3556.88341      0.00027
     8.27999   3640.00000   3556.36440      0.00027
     8.28999   3571.00000   3555.86238      0.00028
     8.29999   3631.00000   3555.37864      0.00028
     8.30999   3507.00000   3554.91475      0.00029
     8.31999   3598.00000   3554.47280      0.00028
     8.32999   3467.00000   3554.05501      0.00029
     8.33999   3542.00000   3553.66364      0.00028
     8.34999   3468.00000   3553.30147      0.00029
     8.35999   3538.00000   3552.97208      0.00028
     8.36999   3524.00000   3552.67956      0.00028
     8.37999   3515.00000   3552.42843      0.00028
     8.38999   3664.00000   3552.22463      0.00027
     8.39999   3634.00000   3552.07548      0.00028
     8.40999   3615.00000   3551.98899      0.00028
     8.41999   3575.00000   3551.97467      0.00028
     8.42999   3626.00000   3552.04582      0.00028
     8.43999   3684.00000   3552.22092      0.00027
     8.44999   3503.00000   3552.52786      0.00029
     8.45999   3586.00000   3553.01390      0.00028
     8.46999   3609.00000   3553.77349      0.00028
     8.47999   3581.00000   3555.11364      0.00028
     8.48999   3480.00000   3557.18617      0.00029
     8.49999   3538.00000   3558.36411      0.00028
     8.50999   3433.00000   3558.07267      0.00029
     8.51999   3536.00000   3557.68251      0.00028
     8.52999   3709.00000   3557.30103      0.00027
     8.53999   3590.00000   3556.92853      0.00028
     8.54999   3642.00000   3556.56533      0.00027
     8.55999   3664.00000   3556.21177      0.00027
     8.56999   3535.00000   3555.86822      0.00028
     8.57999   3585.00000   3555.53505      0.00028
     8.58999   3599.00000   3555.21266      0.00028
     8.59999   3567.00000   3554.90147      0.00028
     8.60999   3680.00000   3554.60191      0.00027
     8.61999   3509.00000   3554.31446      0.00028
     8.62999   3496.00000   3554.03960      0.00029
     8.63999   3534.00000   3553.77785      0.00028
     8.64999   3619.00000   3553.52976      0.00028
     8.65999   3560.00000   3553.29591      0.00028
     8.66999   3664.00000   3553.07692      0.00027
     8.67999   3668.00000   3552.87342      0.00027
     8.68999   3522.00000   3552.68612      0.00028
     8.69999   3653.00000   3552.51574      0.00027
     8.70999   3485.00000   3552.36305      0.00029
     8.71999   3565.00000   3552.22890      0.00028
     8.72999   3485.00000   3552.11414      0.00029
     8.73999   3508.00000   3552.01974      0.00029
     8.74999   3581.00000   3551.94668      0.00028
     8.75999   3502.00000   3551.89604      0.00029
     8.76999   3539.00000   3551.86897      0.00028
     8.77999   3609.00000   3551.86671      0.00028
     8.78999   3594.00000   3551.89058      0.00028
     8.79999   3512.00000   3551.94201      0.00028
     8.80999   3622.00000   3552.02255      0.00028
     8.81999   3640.00000   3552.13388      0.00027
     8.82999   3459.00000   3552.27785      0.00029
     8.83999   3566.00000   3552.45648      0.00028
     8.84999   3543.00000   3552.67202      0.00028
     8.85999   3554.00000   3552.92701      0.00028
     8.86999   3597.00000   3553.22432      0.00028
     8.87999   3520.00000   3553.56731      0.00028
     8.88999   3496.00000   3553.95994      0.00029
     8.89999   3489.00000   3554.40694      0.00029
     8.90999   3534.00000   3554.91406      0.00028
     8.91999   3659.00000   3555.48833      0.00027
     8.92999   3487.00000   3556.13840      0.00029
     8.93999   3599.00000   3556.87488      0.00028
     8.94999   3585.00000   3557.71068      0.00028
     8.95999   3465.00000   3558.66138      0.00029
     8.96999   3585.00000   3559.74548      0.00028
     8.97999   3556.00000   3560.98460      0.00028
     8.98999   3535.00000   3562.40353      0.00028
     8.99999   3570.00000   3564.03005      0.00028
     9.00999   3539.00000   3565.89458      0.00028
     9.01999   3644.00000   3568.02955      0.00027
     9.02999   3635.00000   3570.46835      0.00028
     9.03999   3596.00000   3573.24418      0.00028
     9.04999   3555.00000   3576.38876      0.00028
     9.05999   3631.00000   3579.93133      0.00028
     9.06999   3672.00000   3583.89843      0.00027
     9.07999   3580.00000   3588.31433      0.00028
     9.08999   3595.00000   3593.20219      0.00028
     9.09999   3628.00000   3598.58517      0.00028
     9.10999   3618.00000   3604.48734      0.00028
     9.11999   3593.00000   3610.93394      0.00028
     9.12999   3581.00000   3617.95101      0.00028
     9.13999   3596.00000   3625.56475      0.00028
     9.14999   3678.00000   3633.80088      0.00027
     9.15999   3553.00000   3642.68459      0.00028
     9.16999   3671.00000   3652.24109      0.00027
     9.17999   3639.00000   3662.49670      0.00027
     9.18999   3676.00000   3673.47987      0.00027
     9.19999   3704.00000   3685.22174      0.00027
     9.20999   3706.00000   3697.75603      0.00027
     9.21999   3657.00000   3711.11837      0.00027
     9.22999   3701.00000   3725.34547      0.00027
     9.23999   3683.00000   3740.47468      0.00027
     9.24999   3739.00000   3756.54422      0.00027
     9.25999   3683.00000   3773.59416      0.00027
     9.26999   3823.00000   3791.66748      0.00026
     9.27999   3855.00000   3810.81092      0.00026
     9.28999   3873.00000   3831.07502      0.00026
     9.29999   3843.00000   3852.51360      0.00026
     9.30999   3843.00000   3875.18308      0.00026
     9.31999   3808.00000   3899.14211      0.00026
     9.32999   3818.00000   3924.45200      0.00026
     9.33999   3863.00000   3951.17789      0.00026
     9.34999   3945.00000   3979.38995      0.00025
     9.35999   3971.00000   4009.16423      0.00025
     9.36999   3977.00000   4040.58272      0.00025
     9.37999   4025.00000   4073.73297      0.00025
     9.38999   4146.00000   4108.70772      0.00024
     9.39999   4088.00000   4145.60526      0.00024
     9.40999   4158.00000   4184.53059      0.00024
     9.41999   4256.00000   4225.59702      0.00023
     9.42999   4222.00000   4268.92757      0.00024
     9.43999   4341.00000   4314.65568      0.00023
     9.44999   4250.00000   4362.92543      0.00024
     9.45999   4353.00000   4413.89195      0.00023
     9.46999   4355.00000   4467.72243      0.00023
     9.47999   4416.00000   4524.59828      0.00023
     9.48999   4467.00000   4584.71769      0.00022
     9.49999   4500.00000   4648.29818      0.00022
     9.50999   4723.00000   4715.57871      0.00021
     9.51999   4729.00000   4786.82180      0.00021
     9.52999   4659.00000   4862.31648      0.00021
     9.53999   4942.00000   4942.38263      0.00020
     9.54999   4926.00000   5027.37667      0.00020
     9.55999   5145.00000   5117.69788      0.00019
     9.56999   5101.00000   5213.79504      0.00020
     9.57999   5169.00000   5316.17381      0.00019
     9.58999   5415.00000   5425.40551      0.00018
     9.59999   5388.00000   5542.13800      0.00019
     9.60999   5643.00000   5667.10875      0.00018
     9.61999   5837.00000   5801.15992      0.00017
     9.62999   6007.00000   5945.25546      0.00017
     9.63999   6084.00000   6100.50139      0.00016
     9.64999   6291.00000   6268.17059      0.00016
     9.65999   6474.00000   6449.73301      0.00015
     9.66999   6588.00000   6646.89129      0.00015
     9.67999   6867.00000   6861.62117      0.00015
     9.68999   7265.00000   7096.21512      0.00014
     9.69999   7384.00000   7353.32381      0.00014
     9.70999   7843.00000   7635.98367      0.00013
     9.71999   8030.00000   7947.60962      0.00012
     9.72999   8467.00000   8291.92413      0.00012
     9.73999   8902.00000   8672.79279      0.00011
     9.74999   9141.00000   9093.88632      0.00011
     9.75999   9973.00000   9558.13156      0.00010
     9.76999  10522.00000  10067.25031      0.00009
     9.77999  10905.00000  10620.75562      0.00008
     9.78999  11279.00000  11214.96954      0.00008
     9.79999  12299.00000  11842.01571      0.00007
     9.80999  13014.00000  12488.88400      0.00006
     9.81999  13481.00000  13136.72984      0.00006
     9.82999  13770.00000  13760.55078      0.00005
     9.83999  14392.00000  14329.36072      0.00005
     9.84999  14898.00000  14806.98774      0.00005
     9.85999  15397.00000  15153.71688      0.00004
     9.86999  15092.00000  15329.22074      0.00004
     9.87999  15061.00000  15297.42634      0.00004
     9.88999  14566.00000  15033.65124      0.00005
     9.89999  14292.00000  14532.85668      0.00005
     9.90999  13637.00000  13815.54704      0.00005
     9.91999  12829.00000  12927.02311      0.00006
     9.92999  11902.00000  11928.71635      0.00007
     9.93999  10754.00000  10885.43107      0.00009
     9.94999   9673.00000   9854.44498      0.00010
     9.95999   8814.00000   8879.80453      0.00011
     9.96999   7748.00000   7991.31310      0.00013
     9.97999   6949.00000   7206.04897      0.00014
     9.98999   6387.00000   6530.69605      0.00016
     9.99999   5601.00000   5963.92118      0.00018
    10.00999   5264.00000   5498.59876      0.00019
    10.01999   4959.00000   5123.84493      0.00020
    10.02999   4634.00000   4826.81295      0.00022
    10.03999   4438.00000   4594.17880      0.00023
    10.04999   4389.00000   4413.25842      0.00023
    10.05999   4331.00000   4272.73973      0.00023
    10.06999   4115.00000   4163.06016      0.00024
    10.07999   3983.00000   4076.49682      0.00025
    10.08999   3989.00000   4007.05402      0.00025
    10.09999   4037.00000   3950.23209      0.00025
    10.10999   3949.00000   3902.74766      0.00025
    10.11999   3774.00000   3862.25594      0.00026
    10.12999   3782.00000   3827.10525      0.00026
    10.13999   3720.00000   3796.13718      0.00027
    10.14999   3660.00000   3768.53423      0.00027
    10.15999   3712.00000   3743.70963      0.00027
    10.16999   3628.00000   3721.23099      0.00028
    10.17999   3632.00000   3700.76941      0.00028
    10.18999   3637.00000   3682.06628      0.00027
    10.19999   3728.00000   3664.91210      0.00027
    10.20999   3502.00000   3649.13287      0.00029
    10.21999   3529.00000   3634.58137      0.00028
    10.22999   3513.00000   3621.13132      0.00028
    10.23999   3538.00000   3608.67343      0.00028
    10.24999   3459.00000   3597.11247      0.00029
    10.25999   3509.00000   3586.36513      0.00028
    10.26999   3553.00000   3576.35822      0.00028
    10.27999   3561.00000   3567.02728      0.00028
    10.28999   3435.00000   3558.31533      0.00029
    10.29999   3434.00000   3550.17190      0.00029
    10.30999   3600.00000   3542.55218      0.00028
    10.31999   3562.00000   3535.41639      0.00028
    10.32999   3424.00000   3528.72917      0.00029
    10.33999   3454.00000   3522.45909      0.00029
    10.34999   3432.00000   3516.57820      0.00029
    10.35999   3538.00000   3511.06163      0.00028
    10.36999   3489.00000   3505.88721      0.00029
    10.37999   3457.00000   3501.03521      0.00029
    10.38999   3428.00000   3496.48815      0.00029
    10.39999   3470.00000   3492.23058      0.00029
    10.40999   3360.00000   3488.24896      0.00030
    10.41999   3514.00000   3484.53145      0.00028
    10.42999   3484.00000   3481.06778      0.00029
    10.43999   3440.00000   3477.84913      0.00029
    10.44999   3393.00000   3474.86802      0.00029
    10.45999   3399.00000   3472.11829      0.00029
    10.46999   3548.00000   3469.59504      0.00028
    10.47999   3425.00000   3467.29454      0.00029
    10.48999   3352.00000   3465.21435      0.00030
    10.49999   3509.00000   3463.35322      0.00028
    10.50999   3428.00000   3461.71108      0.00029
    10.51999   3362.00000   3460.28913      0.00030
    10.52999   3509.00000   3459.08984      0.00028
    10.53999   3446.00000   3458.11711      0.00029
    10.54999   3428.00000   3457.37632      0.00029
    10.55999   3447.00000   3456.87439      0.00029
    10.56999   3475.00000   3456.62003      0.00029
    10.57999   3572.00000   3456.62403      0.00028
    10.58999   3403.00000   3456.89964      0.00029
    10.59999   3433.00000   3457.46282      0.00029
    10.60999   3436.00000   3458.33268      0.00029
    10.61999   3374.00000   3459.53200      0.00030
    10.62999   3461.00000   3461.08782      0.00029
    10.63999   3482.00000   3463.03222      0.00029
    10.64999   3378.00000   3465.40323      0.00030
    10.65999   3469.00000   3468.24601      0.00029
    10.66999   3433.00000   3471.61436      0.00029
    10.67999   3470.00000   3475.57242      0.00029
    10.68999   3456.00000   3480.19672      0.00029
    10.69999   3459.00000   3485.57844      0.00029
    10.70999   3445.00000   3491.82570      0.00029
    10.71999   3482.00000   3499.06508      0.00029
    10.72999   3481.00000   3507.44148      0.00029
    10.73999   3479.00000   3517.11486      0.00029
    10.74999   3562.00000   3528.25132      0.00028
    10.75999   3494.00000   3541.00660      0.00029
    10.76999   3626.00000   3555.49993      0.00028
    10.77999   3511.00000   3571.77782      0.00028
    10.78999   3644.00000   3589.76885      0.00027
    10.79999   3643.00000   3609.23366      0.00027
    10.80999   3581.00000   3629.71714      0.00028
    10.81999   3660.00000   3650.51215      0.00027
    10.82999   3674.00000   3670.64386      0.00027
    10.83999   3593.00000   3688.88330      0.00028
    10.84999   3740.00000   3703.79579      0.00027
    10.85999   3713.00000   3713.83058      0.00027
    10.86999   3659.00000   3717.46265      0.00027
    10.87999   3783.00000   3713.40538      0.00026
    10.88999   3715.00000   3700.89858      0.00027
    10.89999   3655.00000   3680.01183      0.00027
    10.90999   3666.00000   3651.80885      0.00027
    10.91999   3433.00000   3618.21547      0.00029
    10.92999   3576.00000   3581.60521      0.00028
    10.93999   3436.00000   3544.31388      0.00029
    10.94999   3439.00000   3508.29656      0.00029
    10.95999   3537.00000   3474.98467      0.00028
    10.96999   3495.00000   3445.28160      0.00029
    10.97999   3394.00000   3419.62370      0.00029
    10.98999   3428.00000   3398.06579      0.00029
    10.99999   3343.00000   3380.37582      0.00030
    11.00999   3375.00000   3366.13106      0.00030
    11.01999   3395.00000   3354.80773      0.00029
    11.02999   3361.00000   3345.85613      0.00030
    11.03999   3260.00000   3338.75646      0.00031
    11.04999   3375.00000   3333.05377      0.00030
    11.05999   3404.00000   3328.37403      0.00029
    11.06999   3366.00000   3324.42597      0.00030
    11.07999   3337.00000   3320.99287      0.00030
    11.08999   3219.00000   3317.91956      0.00031
    11.09999   3286.00000   3315.09808      0.00030
    11.10999   3274.00000   3312.45485      0.00031
    11.11999   3239.00000   3309.94077      0.00031
    11.12999   3325.00000   3307.52304      0.00030
    11.13999   3373.00000   3305.17902      0.00030
    11.14999   3274.00000   3302.89225      0.00031
    11.15999   3242.00000   3300.65030      0.00031
    11.16999   3281.00000   3298.44344      0.00030
    11.17999   3283.00000   3296.26318      0.00030
    11.18999   3218.00000   3294.10152      0.00031
    11.19999   3299.00000   3291.95087      0.00030
    11.20999   3185.00000   3289.80399      0.00031
    11.21999   3216.00000   3287.65285      0.00031
    11.22999   3269.00000   3285.48865      0.00031
    11.23999   3286.00000   3283.30244      0.00030
    11.24999   3273.00000   3281.08428      0.00031
    11.25999   3270.00000   3278.82103      0.00031
    11.26999   3322.00000   3276.49495      0.00030
    11.27999   3232.00000   3274.07978      0.00031
    11.28999   3297.00000   3271.53101      0.00030
    11.29999   3198.00000   3268.75902      0.00031
    11.30999   3218.00000   3265.46734      0.00031
    11.31999   3269.00000   3261.52105      0.00031
    11.32999   3305.00000   3258.63880      0.00030
    11.33999   3291.00000   3257.07416      0.00030
    11.34999   3301.00000   3255.72027      0.00030
    11.35999   3167.00000   3254.37242      0.00032
    11.36999   3361.00000   3253.03012      0.00030
    11.37999   3333.00000   3251.69291      0.00030
    11.38999   3271.00000   3250.36039      0.00031
    11.39999   3201.00000   3249.03219      0.00031
    11.40999   3258.00000   3247.70799      0.00031
    11.41999   3361.00000   3246.38749      0.00030
    11.42999   3276.00000   3245.07042      0.00031
    11.43999   3188.00000   3243.75652      0.00031
    11.44999   3269.00000   3242.44557      0.00031
    11.45999   3166.00000   3241.13736      0.00032
    11.46999   3175.00000   3239.83171      0.00031
    11.47999   3243.00000   3238.52843      0.00031
    11.48999   3203.00000   3237.22739      0.00031
    11.49999   3167.00000   3235.92843      0.00032
    11.50999   3207.00000   3234.63143      0.00031
    11.51999   3270.00000   3233.33626      0.00031
    11.52999   3289.00000   3232.04281      0.00030
    11.53999   3219.00000   3230.75098      0.00031
    11.54999   3315.00000   3229.46069      0.00030
    11.55999   3331.00000   3228.17184      0.00030
    11.56999   3260.00000   3226.88436      0.00031
    11.57999   3266.00000   3225.59819      0.00031
    11.58999   3226.00000   3224.31325      0.00031
    11.59999   3212.00000   3223.02948      0.00031
    11.60999   3281.00000   3221.74682      0.00030
    11.61999   3299.00000   3220.46524      0.00030
    11.62999   3272.00000   3219.18469      0.00031
    11.63999   3204.00000   3217.90512      0.00031
    11.64999   3188.00000   3216.62650      0.00031
    11.65999   3148.00000   3215.34878      0.00032
    11.66999   3247.00000   3214.07194      0.00031
    11.67999   3180.00000   3212.79595      0.00031
    11.68999   3229.00000   3211.52078      0.00031
    11.69999   3255.00000   3210.24641      0.00031
    11.70999   3156.00000   3208.97281      0.00032
    11.71999   3252.00000   3207.69996      0.00031
    11.72999   3329.00000   3206.42784      0.00030
    11.73999   3212.00000   3205.15644      0.00031
    11.74999   3209.00000   3203.88574      0.00031
    11.75999   3192.00000   3202.61572      0.00031
    11.76999   3269.00000   3201.34636      0.00031
    11.77999   3079.00000   3200.07765      0.00032
    11.78999   3126.00000   3198.80958      0.00032
    11.79999   3187.00000   3197.54213      0.00031
    11.80999   3229.00000   3196.27529      0.00031
    11.81999   3253.00000   3195.00903      0.00031
    11.82999   3153.00000   3193.74335      0.00032
    11.83999   3239.00000   3192.47822      0.00031
    11.84999   3221.00000   3191.21363      0.00031
    11.85999   3286.00000   3189.94955      0.00030
    11.86999   3162.00000   3188.68592      0.00032
    11.87999   3217.00000   3187.42272      0.00031
    11.88999   3130.00000   3186.15991      0.00032
    11.89999   3253.00000   3184.89746      0.00031
    11.90999   3102.00000   3183.63529      0.00032
    11.91999   3145.00000   3182.37337      0.00032
    11.92999   3203.00000   3181.11160      0.00031
    11.93999   3185.00000   3179.84990      0.00031
    11.94999   3219.00000   3178.58815      0.00031
    11.95999   3268.00000   3177.32620      0.00031
    11.96999   3094.00000   3176.06386      0.00032
    11.97999   3156.00000   3174.80087      0.00032
    11.98999   3195.00000   3173.53698      0.00031
    11.99999   3118.00000   3172.27180      0.00032
    12.00999   3206.00000   3171.00475      0.00031
    12.01999   3199.00000   3169.73492      0.00031
    12.02999   3224.00000   3168.46066      0.00031
    12.03999   3300.00000   3167.17836      0.00030
    12.04999   3179.00000   3165.87448      0.00031
    12.05999   3157.00000   3164.55259      0.00032
    12.06999   3170.00000   3163.30337      0.00032
    12.07999   3153.00000   3162.06637      0.00032
    12.08999   3189.00000   3160.83714      0.00031
    12.09999   3214.00000   3159.60890      0.00031
    12.10999   3205.00000   3158.38169      0.00031
    12.11999   3173.00000   3157.15553      0.00032
    12.12999   3212.00000   3155.93044      0.00031
    12.13999   3303.00000   3154.70645      0.00030
    12.14999   3209.00000   3153.48358      0.00031
    12.15999   3264.00000   3152.26187      0.00031
    12.16999   3203.00000   3151.04132      0.00031
    12.17999   3255.00000   3149.82198      0.00031
    12.18999   3131.00000   3148.60387      0.00032
    12.19999   3204.00000   3147.38700      0.00031
    12.20999   3159.00000   3146.17141      0.00032
    12.21999   3161.00000   3144.95713      0.00032
    12.22999   3178.00000   3143.74417      0.00031
    12.23999   3204.00000   3142.53257      0.00031
    12.24999   3223.00000   3141.32235      0.00031
    12.25999   3174.00000   3140.11354      0.00032
    12.26999   3192.00000   3138.90616      0.00031
    12.27999   3156.00000   3137.70025      0.00032
    12.28999   3185.00000   3136.49582      0.00031
    12.29999   3238.00000   3135.29290      0.00031
    12.30999   3099.00000   3134.09152      0.00032
    12.31999   3221.00000   3132.89171      0.00031
    12.32999   3166.00000   3131.69349      0.00032
    12.33999   3149.00000   3130.49690      0.00032
    12.34999   3209.00000   3129.30195      0.00031
    12.35999   3233.00000   3128.10868      0.00031
    12.36999   3274.00000   3126.91711      0.00031
    12.37999   3170.00000   3125.72727      0.00032
    12.38999   3078.00000   3124.53919      0.00032
    12.39999   3098.00000   3123.35290      0.00032
    12.40999   3122.00000   3122.16843      0.00032
    12.41999   3103.00000   3120.98579      0.00032
    12.42999   3169.00000   3119.80503      0.00032
    12.43999   3093.00000   3118.62617      0.00032
    12.44999   3221.00000   3117.44924      0.00031
    12.45999   3079.00000   3116.27426      0.00032
    12.46999   3242.00000   3115.10127      0.00031
    12.47999   3092.00000   3113.93030      0.00032
    12.48999   3122.00000   3112.76138      0.00032
    12.49999   3176.00000   3111.59453      0.00031
    12.50999   3171.00000   3110.42978      0.00032
    12.51999   3092.00000   3109.26717      0.00032
    12.52999   3158.00000   3108.10673      0.00032
    12.53999   3126.00000   3106.94848      0.00032
    12.54999   3226.00000   3105.79246      0.00031
    12.55999   3198.00000   3104.63870      0.00031
    12.56999   3186.00000   3103.48723      0.00031
    12.57999   3192.00000   3102.33808      0.00031
    12.58999   3158.00000   3101.19129      0.00032
    12.59999   3262.00000   3100.04688      0.00031
    12.60999   3122.00000   3098.90488      0.00032
    12.61999   3128.00000   3097.76534      0.00032
    12.62999   3162.00000   3096.62828      0.00032
    12.63999   3179.00000   3095.49374      0.00031
    12.64999   3159.00000   3094.36175      0.00032
    12.65999   3221.00000   3093.23234      0.00031
    12.66999   3166.00000   3092.10555      0.00032
    12.67999   3140.00000   3090.98141      0.00032
    12.68999   3070.00000   3089.85997      0.00033
    12.69999   3143.00000   3088.74124      0.00032
    12.70999   3112.00000   3087.62528      0.00032
    12.71999   3067.00000   3086.51211      0.00033
    12.72999   3177.00000   3085.40178      0.00031
    12.73999   3137.00000   3084.29431      0.00032
    12.74999   3163.00000   3083.18976      0.00032
    12.75999   3075.00000   3082.08815      0.00033
    12.76999   3143.00000   3080.98952      0.00032
    12.77999   3132.00000   3079.89392      0.00032
    12.78999   3187.00000   3078.80138      0.00031
    12.79999   3088.00000   3077.71194      0.00032
    12.80999   3045.00000   3076.62565      0.00033
    12.81999   3128.00000   3075.54254      0.00032
    12.82999   3221.00000   3074.46266      0.00031
    12.83999   3051.00000   3073.38605      0.00033
    12.84999   3018.00000   3072.31276      0.00033
    12.85999   3100.00000   3071.24282      0.00032
    12.86999   3083.00000   3070.17628      0.00032
    12.87999   3070.00000   3069.11319      0.00033
    12.88999   3107.00000   3068.05360      0.00032
    12.89999   3068.00000   3066.99754      0.00033
    12.90999   3115.00000   3065.94508      0.00032
    12.91999   3083.00000   3064.89625      0.00032
    12.92999   3143.00000   3063.85110      0.00032
    12.93999   3046.00000   3062.80970      0.00033
    12.94999   3148.00000   3061.77208      0.00032
    12.95999   3235.00000   3060.73830      0.00031
    12.96999   3106.00000   3059.70842      0.00032
    12.97999   3136.00000   3058.68248      0.00032
    12.98999   3129.00000   3057.66055      0.00032
    12.99999   3060.00000   3056.64268      0.00033
    13.00999   3116.00000   3055.62893      0.00032
    13.01999   3117.00000   3054.61935      0.00032
    13.02999   3021.00000   3053.61401      0.00033
    13.03999   3090.00000   3052.61298      0.00032
    13.04999   3007.00000   3051.61631      0.00033
    13.05999   3082.00000   3050.62406      0.00032
    13.06999   3071.00000   3049.63631      0.00033
    13.07999   3104.00000   3048.65312      0.00032
    13.08999   3069.00000   3047.67456      0.00033
    13.09999   3074.00000   3046.70071      0.00033
    13.10999   3046.00000   3045.73163      0.00033
    13.11999   3058.00000   3044.76740      0.00033
    13.12999   3071.00000   3043.80810      0.00033
    13.13999   3052.00000   3042.85380      0.00033
    13.14999   3167.00000   3041.90459      0.00032
    13.15999   3130.00000   3040.96055      0.00032
    13.16999   3125.00000   3040.02176      0.00032
    13.17999   3119.00000   3039.08832      0.00032
    13.18999   3054.00000   3038.16031      0.00033
    13.19999   3021.00000   3037.23782      0.00033
    13.20999   3086.00000   3036.32095      0.00032
    13.21999   3090.00000   3035.40980      0.00032
    13.22999   3092.00000   3034.50447      0.00032
    13.23999   2964.00000   3033.60507      0.00034
    13.24999   3098.00000   3032.71169      0.00032
    13.25999   3062.00000   3031.82446      0.00033
    13.26999   3071.00000   3030.94349      0.00033
    13.27999   3047.00000   3030.06889      0.00033
    13.28999   3079.00000   3029.20078      0.00032
    13.29999   3022.00000   3028.33930      0.00033
    13.30999   3040.00000   3027.48457      0.00033
    13.31999   3040.00000   3026.63673      0.00033
    13.32999   3062.00000   3025.79592      0.00033
    13.33999   3009.00000   3024.96228      0.00033
    13.34999   3148.00000   3024.13595      0.00032
    13.35999   3102.00000   3023.31710      0.00032
    13.36999   3077.00000   3022.50589      0.00032
    13.37999   3056.00000   3021.70247      0.00033
    13.38999   3043.00000   3020.90703      0.00033
    13.39999   3065.00000   3020.11975      0.00033
    13.40999   3008.00000   3019.34080      0.00033
    13.41999   3063.00000   3018.57038      0.00033
    13.42999   3132.00000   3017.80869      0.00032
    13.43999   3011.00000   3017.05594      0.00033
    13.44999   3145.00000   3016.31235      0.00032
    13.45999   3039.00000   3015.57815      0.00033
    13.46999   3086.00000   3014.85356      0.00032
    13.47999   3048.00000   3014.13884      0.00033
    13.48999   3073.00000   3013.43424      0.00033
    13.49999   3041.00000   3012.74003      0.00033
    13.50999   3051.00000   3012.05648      0.00033
    13.51999   3119.00000   3011.38389      0.00032
    13.52999   2992.00000   3010.72256      0.00033
    13.53999   3064.00000   3010.07280      0.00033
    13.54999   2991.00000   3009.43496      0.00033
    13.55999   3004.00000   3008.80938      0.00033
    13.56999   3018.00000   3008.19641      0.00033
    13.57999   3083.00000   3007.59645      0.00032
    13.58999   3010.00000   3007.00990      0.00033
    13.59999   3090.00000   3006.43716      0.00032
    13.60999   3106.00000   3005.87868      0.00032
    13.61999   3086.00000   3005.33493      0.00032
    13.62999   2990.00000   3004.80638      0.00033
    13.63999   2945.00000   3004.29354      0.00034
    13.64999   2918.00000   3003.79695      0.00034
    13.65999   2974.00000   3003.31716      0.00034
    13.66999   3051.00000   3002.85478      0.00033
    13.67999   3018.00000   3002.41041      0.00033
    13.68999   2979.00000   3001.98471      0.00034
    13.69999   2969.00000   3001.57838      0.00034
    13.70999   3145.00000   3001.19212      0.00032
    13.71999   3051.00000   3000.82670      0.00033
    13.72999   2988.00000   3000.48293      0.00033
    13.73999   3000.00000   3000.16165      0.00033
    13.74999   3049.00000   2999.86375      0.00033
    13.75999   3080.00000   2999.59016      0.00032
    13.76999   3082.00000   2999.34187      0.00032
    13.77999   3033.00000   2999.11993      0.00033
    13.78999   3061.00000   2998.92542      0.00033
    13.79999   3067.00000   2998.75949      0.00033
    13.80999   2979.00000   2998.62336      0.00034
    13.81999   2972.00000   2998.51831      0.00034
    13.82999   3017.00000   2998.44567      0.00033
    13.83999   3027.00000   2998.40684      0.00033
    13.84999   3113.00000   2998.40332      0.00032
    13.85999   2973.00000   2998.43664      0.00034
    13.86999   2911.00000   2998.50843      0.00034
    13.87999   2961.00000   2998.62040      0.00034
    13.88999   2981.00000   2998.77432      0.00034
    13.89999   3011.00000   2998.97205      0.00033
    13.90999   3085.00000   2999.21554      0.00032
    13.91999   3035.00000   2999.50681      0.00033
    13.92999   3010.00000   2999.84795      0.00033
    13.93999   2988.00000   3000.24115      0.00033
    13.94999   3024.00000   3000.68868      0.00033
    13.95999   3039.00000   3001.19290      0.00033
    13.96999   2949.00000   3001.75621      0.00034
    13.97999   3016.00000   3002.38114      0.00033
    13.98999   3066.00000   3003.07026      0.00033
    13.99999   2986.00000   3003.82622      0.00033
    14.00999   2981.00000   3004.65175      0.00034
    14.01999   3026.00000   3005.54964      0.00033
    14.02999   2979.00000   3006.52275      0.00034
    14.03999   3012.00000   3007.57397      0.00033
    14.04999   3067.00000   3008.70628      0.00033
    14.05999   3067.00000   3009.92269      0.00033
    14.06999   3031.00000   3011.22623      0.00033
    14.07999   2971.00000   3012.61998      0.00034
    14.08999   3010.00000   3014.10704      0.00033
    14.09999   2986.00000   3015.69050      0.00033
    14.10999   2982.00000   3017.37348      0.00034
    14.11999   3085.00000   3019.15904      0.00032
    14.12999   3040.00000   3021.05023      0.00033
    14.13999   3008.00000   3023.05003      0.00033
    14.14999   2978.00000   3025.16137      0.00034
    14.15999   2998.00000   3027.38703      0.00033
    14.16999   3028.00000   3029.72971      0.00033
    14.17999   3012.00000   3032.19192      0.00033
    14.18999   3011.00000   3034.77597      0.00033
    14.19999   2993.00000   3037.48394      0.00033
    14.20999   3037.00000   3040.31761      0.00033
    14.21999   2922.00000   3043.27844      0.00034
    14.22999   3087.00000   3046.36746      0.00032
    14.23999   3072.00000   3049.58525      0.00033
    14.24999   2990.00000   3052.93187      0.00033
    14.25999   3005.00000   3056.40672      0.00033
    14.26999   2923.00000   3060.00851      0.00034
    14.27999   2994.00000   3063.73515      0.00033
    14.28999   2997.00000   3067.58362      0.00033
    14.29999   2998.00000   3071.54987      0.00033
    14.30999   2947.00000   3075.62872      0.00034
    14.31999   3103.00000   3079.81371      0.00032
    14.32999   3097.00000   3084.09699      0.00032
    14.33999   3113.00000   3088.46917      0.00032
    14.34999   3036.00000   3092.91924      0.00033
    14.35999   3100.00000   3097.43444      0.00032
    14.36999   3151.00000   3102.00021      0.00032
    14.37999   3042.00000   3106.60006      0.00033
    14.38999   3104.00000   3111.21563      0.00032
    14.39999   2955.00000   3115.82668      0.00034
    14.40999   3077.00000   3120.41120      0.00032
    14.41999   3069.00000   3124.94556      0.00033
    14.42999   3106.00000   3129.40481      0.00032
    14.43999   3041.00000   3133.76296      0.00033
    14.44999   3151.00000   3137.99351      0.00032
    14.45999   3247.00000   3142.06995      0.00031
    14.46999   3122.00000   3145.96645      0.00032
    14.47999   3204.00000   3149.65858      0.00031
    14.48999   3164.00000   3153.12411      0.00032
    14.49999   3177.00000   3156.34383      0.00031
    14.50999   3126.00000   3159.30240      0.00032
    14.51999   3201.00000   3161.98902      0.00031
    14.52999   3142.00000   3164.39812      0.00032
    14.53999   3111.00000   3166.52979      0.00032
    14.54999   3126.00000   3168.39003      0.00032
    14.55999   3125.00000   3169.99076      0.00032
    14.56999   3218.00000   3171.34954      0.00031
    14.57999   3182.00000   3172.48907      0.00031
    14.58999   3159.00000   3173.43643      0.00032
    14.59999   3052.00000   3174.22212      0.00033
    14.60999   3062.00000   3174.87900      0.00033
    14.61999   2984.00000   3175.44111      0.00034
    14.62999   2929.00000   3175.94249      0.00034
    14.63999   3074.00000   3176.41606      0.00033
    14.64999   3054.00000   3176.89252      0.00033
    14.65999   3028.00000   3177.39953      0.00033
    14.66999   3103.00000   3177.96080      0.00032
    14.67999   3031.00000   3178.59560      0.00033
    14.68999   3021.00000   3179.31818      0.00033
    14.69999   3087.00000   3180.13750      0.00032
    14.70999   2924.00000   3181.05701      0.00034
    14.71999   2976.00000   3182.07451      0.00034
    14.72999   3012.00000   3183.18220      0.00033
    14.73999   3023.00000   3184.36670      0.00033
    14.74999   2989.00000   3185.60922      0.00033
    14.75999   3070.00000   3186.88573      0.00033
    14.76999   3134.00000   3188.16724      0.00032
    14.77999   3179.00000   3189.42019      0.00031
    14.78999   3064.00000   3190.60680      0.00033
    14.79999   3041.00000   3191.68568      0.00033
    14.80999   3091.00000   3192.61242      0.00032
    14.81999   3065.00000   3193.34039      0.00033
    14.82999   3146.00000   3193.82163      0.00032
    14.83999   3208.00000   3194.00789      0.00031
    14.84999   3055.00000   3193.85176      0.00033
    14.85999   3015.00000   3193.30799      0.00033
    14.86999   3135.00000   3192.33474      0.00032
    14.87999   3200.00000   3190.89500      0.00031
    14.88999   3184.00000   3188.95784      0.00031
    14.89999   3188.00000   3186.49960      0.00031
    14.90999   3233.00000   3183.50495      0.00031
    14.91999   3207.00000   3179.96755      0.00031
    14.92999   3168.00000   3175.89055      0.00032
    14.93999   3147.00000   3171.28659      0.00032
    14.94999   3217.00000   3166.17757      0.00031
    14.95999   3165.00000   3160.59387      0.00032
    14.96999   3263.00000   3154.57343      0.00031
    14.97999   3230.00000   3148.16043      0.00031
    14.98999   3073.00000   3141.40381      0.00033
    14.99999   3100.00000   3134.35576      0.00032
    15.00999   3106.00000   3127.07010      0.00032
    15.01999   3069.00000   3119.60084      0.00033
    15.02999   3064.00000   3112.00079      0.00033
    15.03999   3077.00000   3104.32046      0.00032
    15.04999   3076.00000   3096.60713      0.00033
    15.05999   3102.00000   3088.90416      0.00032
    15.06999   3040.00000   3081.25054      0.00033
    15.07999   3041.00000   3073.68066      0.00033
    15.08999   3050.00000   3066.22427      0.00033
    15.09999   3011.00000   3058.90652      0.00033
    15.10999   2951.00000   3051.74825      0.00034
    15.11999   2967.00000   3044.76620      0.00034
    15.12999   2849.00000   3037.97341      0.00035
    15.13999   2948.00000   3031.37959      0.00034
    15.14999   2954.00000   3024.99150      0.00034
    15.15999   2959.00000   3018.81330      0.00034
    15.16999   2973.00000   3012.84697      0.00034
    15.17999   3007.00000   3007.09261      0.00033
    15.18999   3014.00000   3001.54876      0.00033
    15.19999   3003.00000   2996.21266      0.00033
    15.20999   2961.00000   2991.08051      0.00034
    15.21999   2932.00000   2986.14770      0.00034
    15.22999   2909.00000   2981.40897      0.00034
    15.23999   2887.00000   2976.85857      0.00035
    15.24999   2869.00000   2972.49039      0.00035
    15.25999   2814.00000   2968.29811      0.00036
    15.26999   2896.00000   2964.27523      0.00035
    15.27999   2851.00000   2960.41524      0.00035
    15.28999   2835.00000   2956.71156      0.00035
    15.29999   2925.00000   2953.15771      0.00034
    15.30999   2797.00000   2949.74728      0.00036
    15.31999   2824.00000   2946.47399      0.00035
    15.32999   2864.00000   2943.33170      0.00035
    15.33999   2857.00000   2940.31445      0.00035
    15.34999   2844.00000   2937.41645      0.00035
    15.35999   2948.00000   2934.63211      0.00034
    15.36999   2954.00000   2931.95606      0.00034
    15.37999   2911.00000   2929.38309      0.00034
    15.38999   2966.00000   2926.90825      0.00034
    15.39999   2945.00000   2924.52676      0.00034
    15.40999   2910.00000   2922.23407      0.00034
    15.41999   2944.00000   2920.02581      0.00034
    15.42999   2867.00000   2917.89784      0.00035
    15.43999   2925.00000   2915.84620      0.00034
    15.44999   2845.00000   2913.86712      0.00035
    15.45999   2851.00000   2911.95703      0.00035
    15.46999   2876.00000   2910.11252      0.00035
    15.47999   2973.00000   2908.33038      0.00034
    15.48999   2938.00000   2906.60754      0.00034
    15.49999   2843.00000   2904.94112      0.00035
    15.50999   2802.00000   2903.32839      0.00036
    15.51999   2834.00000   2901.76676      0.00035
    15.52999   2935.00000   2900.25379      0.00034
    15.53999   2938.00000   2898.78719      0.00034
    15.54999   2874.00000   2897.36479      0.00035
    15.55999   2784.00000   2895.98457      0.00036
    15.56999   2941.00000   2894.64463      0.00034
    15.57999   2930.00000   2893.34320      0.00034
    15.58999   2836.00000   2892.07865      0.00035
    15.59999   2761.00000   2890.84950      0.00036
    15.60999   2838.00000   2889.65447      0.00035
    15.61999   2921.00000   2888.49258      0.00034
    15.62999   2934.00000   2887.36387      0.00034
    15.63999   2831.00000   2886.26841      0.00035
    15.64999   2914.00000   2885.19772      0.00034
    15.65999   2948.00000   2884.14516      0.00034
    15.66999   2856.00000   2883.11709      0.00035
    15.67999   2991.00000   2882.11353      0.00033
    15.68999   2857.00000   2881.13350      0.00035
    15.69999   2844.00000   2880.17608      0.00035
    15.70999   2852.00000   2879.24038      0.00035
    15.71999   2808.00000   2878.32557      0.00036
    15.72999   2822.00000   2877.43086      0.00035
    15.73999   2864.00000   2876.55551      0.00035
    15.74999   2884.00000   2875.69881      0.00035
    15.75999   2869.00000   2874.86008      0.00035
    15.76999   2854.00000   2874.03868      0.00035
    15.77999   2885.00000   2873.23402      0.00035
    15.78999   2824.00000   2872.44550      0.00035
    15.79999   2927.00000   2871.67257      0.00034
    15.80999   2850.00000   2870.91473      0.00035
    15.81999   2959.00000   2870.17146      0.00034
    15.82999   2923.00000   2869.44229      0.00034
    15.83999   2783.00000   2868.72676      0.00036
    15.84999   2940.00000   2868.02445      0.00034
    15.85999   2877.00000   2867.33495      0.00035
    15.86999   2827.00000   2866.65786      0.00035
    15.87999   2814.00000   2865.99282      0.00036
    15.88999   2915.00000   2865.33946      0.00034
    15.89999   2845.00000   2864.69746      0.00035
    15.90999   2824.00000   2864.06649      0.00035
    15.91999   2839.00000   2863.44623      0.00035
    15.92999   2933.00000   2862.83640      0.00034
    15.93999   2947.00000   2862.23671      0.00034
    15.94999   2920.00000   2861.64690      0.00034
    15.95999   2844.00000   2861.06670      0.00035
    15.96999   2830.00000   2860.49587      0.00035
    15.97999   2864.00000   2859.93420      0.00035
    15.98999   2845.00000   2859.38144      0.00035
    15.99999   2913.00000   2858.83740      0.00034
    16.00999   2988.00000   2858.30188      0.00033
    16.01999   2928.00000   2857.77469      0.00034
    16.02999   2929.00000   2857.25566      0.00034
    16.03999   2918.00000   2856.74463      0.00034
    16.04999   2843.00000   2856.24145      0.00035
    16.05999   2808.00000   2855.74599      0.00036
    16.06999   2915.00000   2855.25814      0.00034
    16.07999   2829.00000   2854.77778      0.00035
    16.08999   2850.00000   2854.30484      0.00035
    16.09999   2965.00000   2853.83926      0.00034
    16.10999   2850.00000   2853.38101      0.00035
    16.11999   2833.00000   2852.93010      0.00035
    16.12999   2813.00000   2852.48659      0.00036
    16.13999   2864.00000   2852.05066      0.00035
    16.14999   2861.00000   2851.62255      0.00035
    16.15999   2838.00000   2851.20265      0.00035
    16.16999   2907.00000   2850.79153      0.00034
    16.17999   2798.00000   2850.39019      0.00036
    16.18999   2818.00000   2850.00028      0.00035
    16.19999   2904.00000   2849.62494      0.00034
    16.20999   2908.00000   2849.27393      0.00034
    16.21999   2774.00000   2848.95498      0.00036
    16.22999   2839.00000   2848.61512      0.00035
    16.23999   2850.00000   2848.22965      0.00035
    16.24999   2889.00000   2847.84273      0.00035
    16.25999   2838.00000   2847.46044      0.00035
    16.26999   2896.00000   2847.08269      0.00035
    16.27999   2815.00000   2846.70937      0.00036
    16.28999   2885.00000   2846.34041      0.00035
    16.29999   2807.00000   2845.97571      0.00036
    16.30999   2840.00000   2845.61518      0.00035
    16.31999   2828.00000   2845.25875      0.00035
    16.32999   2885.00000   2844.90633      0.00035
    16.33999   2733.00000   2844.55785      0.00037
    16.34999   2843.00000   2844.21322      0.00035
    16.35999   2852.00000   2843.87238      0.00035
    16.37000   2881.00000   2843.53490      0.00035
    16.38000   2946.00000   2843.20141      0.00034
    16.39000   2848.00000   2842.87148      0.00035
    16.40000   2818.00000   2842.54505      0.00035
    16.41000   2929.00000   2842.22205      0.00034
    16.42000   2890.00000   2841.90242      0.00035
    16.43000   2927.00000   2841.58610      0.00034
    16.44000   2760.00000   2841.27302      0.00036
    16.45000   2767.00000   2840.96312      0.00036
    16.46000   2836.00000   2840.65635      0.00035
    16.47000   2803.00000   2840.35267      0.00036
    16.48000   2876.00000   2840.05223      0.00035
    16.49000   2816.00000   2839.75522      0.00036
    16.50000   2886.00000   2839.46164      0.00035
    16.51000   2859.00000   2839.17149      0.00035
    16.52000   2813.00000   2838.88480      0.00036
    16.53000   2832.00000   2838.60179      0.00035
    16.54000   2792.00000   2838.32268      0.00036
    16.55000   2779.00000   2838.04753      0.00036
    16.56000   2844.00000   2837.77637      0.00035
    16.57000   2832.00000   2837.50939      0.00035
    16.58000   2884.00000   2837.24694      0.00035
    16.59000   2849.00000   2836.98924      0.00035
    16.60000   2901.00000   2836.73639      0.00034
    16.61000   2858.00000   2836.48858      0.00035
    16.62000   2895.00000   2836.24628      0.00035
    16.63000   2814.00000   2836.00989      0.00036
    16.64000   2828.00000   2835.77962      0.00035
    16.65000   2877.00000   2835.55581      0.00035
    16.66000   2751.00000   2835.33905      0.00036
    16.67000   2818.00000   2835.12996      0.00035
    16.68000   2793.00000   2834.92890      0.00036
    16.69000   2758.00000   2834.73647      0.00036
    16.70000   2861.00000   2834.55357      0.00035
    16.71000   2750.00000   2834.38100      0.00036
    16.72000   2850.00000   2834.21945      0.00035
    16.73000   2814.00000   2834.07004      0.00036
    16.74000   2854.00000   2833.93409      0.00035
    16.75000   2922.00000   2833.81271      0.00034
    16.76000   2843.00000   2833.70741      0.00035
    16.77000   2785.00000   2833.62012      0.00036
    16.78000   2811.00000   2833.55270      0.00036
    16.79000   2858.00000   2833.50754      0.00035
    16.80000   2898.00000   2833.48762      0.00035
    16.81001   2821.00000   2833.49625      0.00035
    16.82001   2904.00000   2833.53830      0.00034
    16.83001   2875.00000   2833.62002      0.00035
    16.84001   2863.00000   2833.74811      0.00035
    16.85001   2874.00000   2833.93131      0.00035
    16.86001   2868.00000   2834.18073      0.00035
    16.87001   2868.00000   2834.51169      0.00035
    16.88001   2835.00000   2834.94580      0.00035
    16.89001   2856.00000   2835.51404      0.00035
    16.90001   2823.00000   2836.26265      0.00035
    16.91001   2768.00000   2837.27860      0.00036
    16.92001   2776.00000   2838.82219      0.00036
    16.93001   2814.00000   2841.16021      0.00036
    16.94001   2828.00000   2843.04234      0.00035
    16.95001   2867.00000   2843.24288      0.00035
    16.96001   2777.00000   2843.28022      0.00036
    16.97001   2893.00000   2843.32648      0.00035
    16.98001   2849.00000   2843.38227      0.00035
    16.99001   2831.00000   2843.44833      0.00035
    17.00001   2774.00000   2843.52556      0.00036
    17.01001   2833.00000   2843.61517      0.00035
    17.02001   2831.00000   2843.71881      0.00035
    17.03001   2806.00000   2843.83881      0.00036
    17.04001   2813.00000   2843.97864      0.00036
    17.05001   2894.00000   2844.14481      0.00035
    17.06001   2704.00000   2844.35746      0.00037
    17.07001   2801.00000   2844.63052      0.00036
    17.08001   2753.00000   2844.85708      0.00036
    17.09001   2875.00000   2844.99548      0.00035
    17.10001   2818.00000   2845.13331      0.00035
    17.11001   2802.00000   2845.28068      0.00036
    17.12001   2783.00000   2845.43795      0.00036
    17.13001   2858.00000   2845.60543      0.00035
    17.14001   2976.00000   2845.78344      0.00034
    17.15001   2836.00000   2845.97238      0.00035
    17.16001   2786.00000   2846.17270      0.00036
    17.17001   2837.00000   2846.38482      0.00035
    17.18001   2768.00000   2846.60914      0.00036
    17.19001   2763.00000   2846.84612      0.00036
    17.20001   2858.00000   2847.09631      0.00035
    17.21001   2866.00000   2847.36027      0.00035
    17.22001   2813.00000   2847.63849      0.00036
    17.23001   2873.00000   2847.93156      0.00035
    17.24002   2895.00000   2848.24049      0.00035
    17.25002   2866.00000   2848.56533      0.00035
    17.26002   2760.00000   2848.90704      0.00036
    17.27002   2811.00000   2849.26637      0.00036
    17.28002   2942.00000   2849.64423      0.00034
    17.29002   2823.00000   2850.04141      0.00035
    17.30002   2850.00000   2850.45881      0.00035
    17.31002   2800.00000   2850.89747      0.00036
    17.32002   2923.00000   2851.35849      0.00034
    17.33002   2829.00000   2851.84292      0.00035
    17.34002   2837.00000   2852.35205      0.00035
    17.35002   2828.00000   2852.88726      0.00035
    17.36002   2833.00000   2853.44993      0.00035
    17.37002   2947.00000   2854.04171      0.00034
    17.38002   2871.00000   2854.66439      0.00035
    17.39002   2871.00000   2855.31987      0.00035
    17.40002   2798.00000   2856.01040      0.00036
    17.41002   2879.00000   2856.73838      0.00035
    17.42002   2803.00000   2857.50677      0.00036
    17.43002   2754.00000   2858.31929      0.00036
    17.44002   2819.00000   2859.17989      0.00035
    17.45002   2862.00000   2860.09335      0.00035
    17.46002   2832.00000   2861.06553      0.00035
    17.47002   2840.00000   2862.10427      0.00035
    17.48002   2879.00000   2863.22012      0.00035
    17.49002   2848.00000   2864.42820      0.00035
    17.50002   2938.00000   2865.75290      0.00034
    17.51002   2862.00000   2867.25550      0.00035
    17.52002   2867.00000   2869.04617      0.00035
    17.53002   2959.00000   2870.91804      0.00034
    17.54002   2869.00000   2872.24087      0.00035
    17.55002   2856.00000   2873.55850      0.00035
    17.56002   2940.00000   2874.94250      0.00034
    17.57002   2801.00000   2876.39706      0.00036
    17.58002   2940.00000   2877.92672      0.00034
    17.59002   2823.00000   2879.53639      0.00035
    17.60002   2883.00000   2881.23147      0.00035
    17.61002   2894.00000   2883.01786      0.00035
    17.62002   2926.00000   2884.90204      0.00034
    17.63002   3011.00000   2886.89121      0.00033
    17.64002   2937.00000   2888.99340      0.00034
    17.65002   2951.00000   2891.21764      0.00034
    17.66002   2967.00000   2893.57425      0.00034
    17.67002   2934.00000   2896.07512      0.00034
    17.68003   3027.00000   2898.73707      0.00033
    17.69003   2971.00000   2901.57138      0.00034
    17.70003   2990.00000   2904.60053      0.00033
    17.71003   2967.00000   2907.84867      0.00034
    17.72003   3062.00000   2911.34545      0.00033
    17.73003   3012.00000   2915.12753      0.00033
    17.74003   3059.00000   2919.24064      0.00033
    17.75003   3150.00000   2923.74254      0.00032
    17.76003   3134.00000   2928.71375      0.00032
    17.77003   3242.00000   2934.26697      0.00031
    17.78003   3133.00000   2940.42162      0.00032
    17.79003   3149.00000   2947.03212      0.00032
    17.80003   3034.00000   2954.41345      0.00033
    17.81003   3165.00000   2962.72578      0.00032
    17.82003   3267.00000   2972.11831      0.00031
    17.83003   3199.00000   2982.75639      0.00031
    17.84003   3210.00000   2994.82041      0.00031
    17.85003   3212.00000   3008.50423      0.00031
    17.86003   3302.00000   3024.01346      0.00030
    17.87003   3274.00000   3041.56417      0.00031
    17.88003   3155.00000   3061.38230      0.00032
    17.89003   3284.00000   3083.70399      0.00030
    17.90003   3349.00000   3108.77657      0.00030
    17.91003   3225.00000   3136.86026      0.00031
    17.92003   3256.00000   3168.23041      0.00031
    17.93003   3267.00000   3203.18060      0.00031
    17.94003   3424.00000   3242.02644      0.00029
    17.95003   3430.00000   3285.11017      0.00029
    17.96003   3561.00000   3332.80594      0.00028
    17.97003   3528.00000   3385.52623      0.00028
    17.98003   3589.00000   3443.72954      0.00028
    17.99003   3563.00000   3507.92981      0.00028
    18.00003   3669.00000   3578.70793      0.00027
    18.01003   3626.00000   3656.72607      0.00028
    18.02003   3738.00000   3742.74575      0.00027
    18.03003   3849.00000   3837.65056      0.00026
    18.04003   3873.00000   3942.47462      0.00026
    18.05003   4049.00000   4058.43773      0.00025
    18.06003   4135.00000   4186.98758      0.00024
    18.07003   4266.00000   4329.84902      0.00023
    18.08003   4516.00000   4489.07794      0.00022
    18.09003   4638.00000   4667.11560      0.00022
    18.10003   4814.00000   4866.83515      0.00021
    18.11003   4945.00000   5091.56786      0.00020
    18.12004   5331.00000   5345.36457      0.00019
    18.13004   5544.00000   5631.86562      0.00018
    18.14004   5829.00000   5955.67899      0.00017
    18.15004   6218.00000   6321.11339      0.00016
    18.16004   6753.00000   6732.01495      0.00015
    18.17004   7079.00000   7191.21938      0.00014
    18.18004   7716.00000   7699.87182      0.00013
    18.19004   8037.00000   8256.65216      0.00012
    18.20004   8867.00000   8856.95461      0.00011
    18.21004   9442.00000   9492.09856      0.00011
    18.22004  10176.00000  10148.82801      0.00010
    18.23004  10807.00000  10808.90902      0.00009
    18.24004  11400.00000  11449.15854      0.00008
    18.25004  12009.00000  12041.90414      0.00007
    18.26004  12599.00000  12555.94763      0.00006
    18.27004  12776.00000  12958.16387      0.00006
    18.28004  13290.00000  13215.95002      0.00006
    18.29004  13348.00000  13300.77284      0.00006
    18.30004  13164.00000  13192.80558      0.00006
    18.31004  13061.00000  12885.90852      0.00006
    18.32004  12587.00000  12391.20638      0.00006
    18.33004  11833.00000  11737.04289      0.00007
    18.34004  11042.00000  10964.61175      0.00008
    18.35004  10214.00000  10120.75934      0.00010
    18.36004   9363.00000   9250.87013      0.00011
    18.37004   8418.00000   8394.01148      0.00012
    18.38004   7707.00000   7580.74565      0.00013
    18.39004   6908.00000   6832.83626      0.00014
    18.40004   6138.00000   6163.92419      0.00016
    18.41004   5706.00000   5580.60003      0.00018
    18.42004   5100.00000   5083.63269      0.00020
    18.43004   4723.00000   4669.26648      0.00021
    18.44004   4429.00000   4330.52584      0.00023
    18.45004   4179.00000   4058.45442      0.00024
    18.46004   3896.00000   3843.21039      0.00026
    18.47004   3714.00000   3674.95565      0.00027
    18.48004   3539.00000   3544.50567      0.00028
    18.49004   3468.00000   3443.73976      0.00029
    18.50004   3289.00000   3365.79892      0.00030
    18.51004   3283.00000   3305.11565      0.00030
    18.52004   3228.00000   3257.32681      0.00031
    18.53004   3116.00000   3219.11777      0.00032
    18.54004   3238.00000   3188.03796      0.00031
    18.55005   3188.00000   3162.29391      0.00031
    18.56005   3226.00000   3140.67883      0.00031
    18.57005   3078.00000   3122.28568      0.00032
    18.58005   3026.00000   3106.50202      0.00033
    18.59005   2980.00000   3092.90110      0.00034
    18.60005   3048.00000   3081.18327      0.00033
    18.61005   3002.00000   3071.13546      0.00033
    18.62005   2962.00000   3062.60403      0.00034
    18.63005   3097.00000   3055.47709      0.00032
    18.64005   2960.00000   3049.67331      0.00034
    18.65005   2924.00000   3045.13505      0.00034
    18.66005   2963.00000   3041.82427      0.00034
    18.67005   2938.00000   3039.72026      0.00034
    18.68005   2941.00000   3038.81863      0.00034
    18.69005   2940.00000   3039.13108      0.00034
    18.70005   2884.00000   3040.68579      0.00035
    18.71005   3037.00000   3043.52814      0.00033
    18.72005   2915.00000   3047.72169      0.00034
    18.73005   2871.00000   3053.34911      0.00035
    18.74005   2957.00000   3060.51281      0.00034
    18.75005   2980.00000   3069.33492      0.00034
    18.76005   2985.00000   3079.95609      0.00034
    18.77005   3000.00000   3092.53266      0.00033
    18.78005   3042.00000   3107.23160      0.00033
    18.79005   3030.00000   3124.22249      0.00033
    18.80005   2905.00000   3143.66626      0.00034
    18.81005   2971.00000   3165.70021      0.00034
    18.82005   3092.00000   3190.41937      0.00032
    18.83005   3112.00000   3217.85455      0.00032
    18.84005   3151.00000   3247.94788      0.00032
    18.85005   3109.00000   3280.52715      0.00032
    18.86005   3078.00000   3315.28071      0.00032
    18.87005   3135.00000   3351.73719      0.00032
    18.88005   3129.00000   3389.23653      0.00032
    18.89005   3184.00000   3426.88568      0.00031
    18.90005   3295.00000   3463.65003      0.00030
    18.91005   3282.00000   3498.27623      0.00030
    18.92005   3331.00000   3529.32708      0.00030
    18.93005   3316.00000   3555.22644      0.00030
    18.94005   3450.00000   3574.33541      0.00029
    18.95005   3423.00000   3585.07828      0.00029
    18.96005   3409.00000   3586.12693      0.00029
    18.97005   3369.00000   3576.62918      0.00030
    18.98005   3397.00000   3556.42978      0.00029
    18.99006   3288.00000   3526.16605      0.00030
    19.00006   3246.00000   3487.36680      0.00031
    19.01006   3330.00000   3442.05508      0.00030
    19.02006   3369.00000   3392.54139      0.00030
    19.03006   3200.00000   3341.08124      0.00031
    19.04006   3223.00000   3289.64887      0.00031
    19.05006   3288.00000   3239.82752      0.00030
    19.06006   3202.00000   3192.79251      0.00031
    19.07006   3196.00000   3149.34688      0.00031
    19.08006   3138.00000   3109.97654      0.00032
    19.09006   3000.00000   3074.90740      0.00033
    19.10006   3011.00000   3044.15779      0.00033
    19.11006   2994.00000   3017.58555      0.00033
    19.12006   2964.00000   2994.93047      0.00034
    19.13006   2937.00000   2975.85252      0.00034
    19.14006   2916.00000   2959.96572      0.00034
    19.15006   2941.00000   2946.86699      0.00034
    19.16006   2808.00000   2936.15948      0.00036
    19.17006   2997.00000   2927.47007      0.00033
    19.18006   2936.00000   2920.46112      0.00034
    19.19006   3029.00000   2914.83714      0.00033
    19.20006   2874.00000   2910.34703      0.00035
    19.21006   2954.00000   2906.78309      0.00034
    19.22006   2877.00000   2903.97774      0.00035
    19.23006   2846.00000   2901.79887      0.00035
    19.24006   2942.00000   2900.14457      0.00034
    19.25006   2893.00000   2898.93787      0.00035
    19.26006   3045.00000   2898.12201      0.00033
    19.27006   2849.00000   2897.65659      0.00035
    19.28006   2959.00000   2897.51404      0.00034
    19.29006   2957.00000   2897.67679      0.00034
    19.30006   2970.00000   2898.13506      0.00034
    19.31006   2928.00000   2898.88580      0.00034
    19.32006   2926.00000   2899.93179      0.00034
    19.33006   2899.00000   2901.28083      0.00034
    19.34006   2916.00000   2902.94526      0.00034
    19.35006   2912.00000   2904.94202      0.00034
    19.36006   3077.00000   2907.29301      0.00032
    19.37006   2973.00000   2910.02515      0.00034
    19.38006   3030.00000   2913.17048      0.00033
    19.39006   2968.00000   2916.76655      0.00034
    19.40006   2980.00000   2920.85689      0.00034
    19.41006   2959.00000   2925.49156      0.00034
    19.42006   2958.00000   2930.72726      0.00034
    19.43007   2943.00000   2936.63399      0.00034
    19.44007   2927.00000   2943.27045      0.00034
    19.45007   3043.00000   2950.72096      0.00033
    19.46007   3091.00000   2959.07161      0.00032
    19.47007   3045.00000   2968.41601      0.00033
    19.48007   3061.00000   2978.85599      0.00033
    19.49007   3047.00000   2990.50203      0.00033
    19.50007   3068.00000   3003.47334      0.00033
    19.51007   3090.00000   3017.89918      0.00032
    19.52007   3061.00000   3033.92060      0.00033
    19.53007   2999.00000   3051.69148      0.00033
    19.54007   3131.00000   3071.38089      0.00032
    19.55007   3194.00000   3093.17606      0.00031
    19.56007   3148.00000   3117.28505      0.00032
    19.57007   3162.00000   3143.94029      0.00032
    19.58007   3166.00000   3173.40329      0.00032
    19.59007   3258.00000   3205.96760      0.00031
    19.60007   3316.00000   3241.96289      0.00030
    19.61007   3279.00000   3281.76058      0.00030
    19.62007   3418.00000   3325.77699      0.00029
    19.63007   3314.00000   3374.47762      0.00030
    19.64007   3429.00000   3428.37994      0.00029
    19.65007   3535.00000   3488.06289      0.00028
    19.66007   3632.00000   3554.24757      0.00028
    19.67007   3561.00000   3627.68779      0.00028
    19.68007   3643.00000   3708.02181      0.00027
    19.69007   3714.00000   3794.53792      0.00027
    19.70007   3835.00000   3888.60658      0.00026
    19.71007   3899.00000   3992.14623      0.00026
    19.72007   3923.00000   4106.24680      0.00025
    19.73007   4015.00000   4229.71156      0.00025
    19.74007   4270.00000   4362.02924      0.00023
    19.75007   4367.00000   4502.63524      0.00023
    19.76007   4408.00000   4650.57376      0.00023
    19.77007   4497.00000   4804.43612      0.00022
    19.78007   4638.00000   4962.30283      0.00022
    19.79007   4783.00000   5121.69193      0.00021
    19.80007   4830.00000   5279.51701      0.00021
    19.81007   5115.00000   5432.06119      0.00020
    19.82007   5164.00000   5574.97802      0.00019
    19.83007   5353.00000   5703.33946      0.00019
    19.84007   5341.00000   5811.76214      0.00019
    19.85007   5626.00000   5894.65295      0.00018
    19.86007   5628.00000   5946.61392      0.00018
    19.87008   5664.00000   5963.00456      0.00018
    19.88008   5817.00000   5940.65556      0.00017
    19.89008   5912.00000   5878.58156      0.00017
    19.90008   5842.00000   5778.36247      0.00017
    19.91008   5961.00000   5644.17940      0.00017
    19.92008   5712.00000   5482.32493      0.00018
    19.93008   5778.00000   5300.33644      0.00017
    19.94008   5694.00000   5106.01668      0.00018
    19.95008   5462.00000   4906.60858      0.00018
    19.96008   5247.00000   4708.27472      0.00019
    19.97008   4993.00000   4515.88890      0.00020
    19.98008   4983.00000   4333.05629      0.00020
    19.99008   4610.00000   4162.25723      0.00022
    20.00008   4392.00000   4005.03317      0.00023
    20.01008   4098.00000   3862.16853      0.00024
    20.02008   3892.00000   3733.84999      0.00026
    20.03008   3774.00000   3619.80090      0.00026
    20.04008   3515.00000   3519.39461      0.00028
    20.05008   3634.00000   3431.75140      0.00028
    20.06008   3277.00000   3355.82216      0.00031
    20.07008   3344.00000   3290.46067      0.00030
    20.08008   3357.00000   3234.48467      0.00030
    20.09008   3326.00000   3186.72601      0.00030
    20.10008   3176.00000   3146.06951      0.00031
    20.11008   3136.00000   3111.48113      0.00032
    20.12008   3111.00000   3082.02608      0.00032
    20.13008   3052.00000   3056.87807      0.00033
    20.14008   3147.00000   3035.32135      0.00032
    20.15008   3015.00000   3016.74707      0.00033
    20.16008   3094.00000   3000.64556      0.00032
    20.17008   3071.00000   2986.59625      0.00033
    20.18008   3027.00000   2974.25629      0.00033
    20.19008   2991.00000   2963.34900      0.00033
    20.20008   2965.00000   2953.65282      0.00034
    20.21008   2972.00000   2944.99131      0.00034
    20.22008   2949.00000   2937.22438      0.00034
    20.23008   3090.00000   2930.24086      0.00032
    20.24008   2871.00000   2923.95243      0.00035
    20.25008   2959.00000   2918.28875      0.00034
    20.26008   3078.00000   2913.19362      0.00032
    20.27008   3019.00000   2908.62208      0.00033
    20.28008   3007.00000   2904.53831      0.00033
    20.29008   2937.00000   2900.91396      0.00034
    20.30009   3014.00000   2897.72424      0.00033
    20.31009   3056.00000   2894.95930      0.00033
    20.32009   2974.00000   2892.60620      0.00034
    20.33009   3012.00000   2890.66661      0.00033
    20.34009   3029.00000   2889.14185      0.00033
    20.35009   3050.00000   2887.96708      0.00033
    20.36009   2987.00000   2887.14560      0.00033
    20.37009   2991.00000   2886.71492      0.00033
    20.38009   3003.00000   2886.68996      0.00033
    20.39009   3015.00000   2887.08454      0.00033
    20.40009   3025.00000   2887.91657      0.00033
    20.41009   3153.00000   2889.20837      0.00032
    20.42009   3096.00000   2890.98711      0.00032
    20.43009   3165.00000   2893.28570      0.00032
    20.44009   2966.00000   2896.14720      0.00034
    20.45009   3038.00000   2899.62726      0.00033
    20.46009   2938.00000   2903.73733      0.00034
    20.47009   3012.00000   2908.42474      0.00033
    20.48009   3061.00000   2913.82557      0.00033
    20.49009   3066.00000   2920.01080      0.00033
    20.50009   3068.00000   2927.04584      0.00033
    20.51009   3035.00000   2935.00269      0.00033
    20.52009   2981.00000   2943.96039      0.00034
    20.53009   3125.00000   2954.00538      0.00032
    20.54009   3114.00000   2965.23185      0.00032
    20.55009   3033.00000   2977.74186      0.00033
    20.56009   3063.00000   2991.64526      0.00033
    20.57009   2993.00000   3007.05927      0.00033
    20.58009   3162.00000   3024.10759      0.00032
    20.59009   3158.00000   3042.91903      0.00032
    20.60009   3203.00000   3063.62548      0.00031
    20.61009   3261.00000   3086.35908      0.00031
    20.62009   3190.00000   3111.24865      0.00031
    20.63009   3136.00000   3138.41520      0.00032
    20.64009   3260.00000   3167.96645      0.00031
    20.65009   3288.00000   3199.99045      0.00030
    20.66009   3293.00000   3234.54827      0.00030
    20.67009   3278.00000   3271.66581      0.00031
    20.68009   3437.00000   3311.32477      0.00029
    20.69009   3476.00000   3353.45284      0.00029
    20.70009   3449.00000   3397.91319      0.00029
    20.71009   3460.00000   3444.49356      0.00029
    20.72009   3644.00000   3492.89485      0.00027
    20.73009   3744.00000   3542.72110      0.00027
    20.74010   3755.00000   3593.51830      0.00027
    20.75010   3854.00000   3644.52282      0.00026
    20.76010   3934.00000   3694.95182      0.00025
    20.77010   3962.00000   3743.92380      0.00025
    20.78010   4090.00000   3790.37045      0.00024
    20.79010   3986.00000   3833.07098      0.00025
    20.80010   4142.00000   3870.68331      0.00024
    20.81010   4115.00000   3901.79030      0.00024
    20.82010   4017.00000   3924.97573      0.00025
    20.83010   4101.00000   3938.93238      0.00024
    20.84010   4129.00000   3942.59657      0.00024
    20.85010   4052.00000   3935.29189      0.00025
    20.86010   3900.00000   3916.85336      0.00026
    20.87010   3965.00000   3887.69841      0.00025
    20.88010   3891.00000   3848.81692      0.00026
    20.89010   3914.00000   3801.66694      0.00026
    20.90010   3816.00000   3748.03466      0.00026
    20.91010   3758.00000   3689.96790      0.00027
    20.92010   3802.00000   3629.35976      0.00026
    20.93010   3653.00000   3567.85538      0.00027
    20.94010   3502.00000   3506.89112      0.00029
    20.95010   3539.00000   3447.62555      0.00028
    20.96010   3599.00000   3390.85057      0.00028
    20.97010   3431.00000   3337.22056      0.00029
    20.98010   3387.00000   3287.21666      0.00030
    20.99010   3376.00000   3241.09766      0.00030
    21.00010   3110.00000   3198.78719      0.00032
    21.01010   3169.00000   3160.37490      0.00032
    21.02010   3085.00000   3125.85261      0.00032
    21.03010   3158.00000   3095.10567      0.00032
    21.04010   3126.00000   3067.97299      0.00032
    21.05010   3050.00000   3044.26602      0.00033
    21.06010   3077.00000   3023.78040      0.00032
    21.07010   2986.00000   3006.30600      0.00033
    21.08010   3018.00000   2991.63565      0.00033
    21.09010   2939.00000   2979.57266      0.00034
    21.10010   2950.00000   2969.93758      0.00034
    21.11010   3005.00000   2962.57408      0.00033
    21.12010   2857.00000   2957.35437      0.00035
    21.13010   2863.00000   2954.18424      0.00035
    21.14010   2953.00000   2953.00782      0.00034
    21.15010   2928.00000   2953.81206      0.00034
    21.16010   2985.00000   2956.63073      0.00034
    21.17010   3026.00000   2961.54715      0.00033
    21.18011   2962.00000   2968.70376      0.00034
    21.19011   2907.00000   2978.26522      0.00034
    21.20011   2928.00000   2990.45596      0.00034
    21.21011   2951.00000   3005.51390      0.00034
    21.22011   2922.00000   3023.67013      0.00034
    21.23011   2931.00000   3045.11528      0.00034
    21.24011   2972.00000   3069.93775      0.00034
    21.25011   2968.00000   3097.99991      0.00034
    21.26011   2943.00000   3128.99738      0.00034
    21.27011   2995.00000   3162.40868      0.00033
    21.28011   3106.00000   3197.33308      0.00032
    21.29011   3154.00000   3232.55174      0.00032
    21.30011   3102.00000   3266.59928      0.00032
    21.31011   3118.00000   3297.76220      0.00032
    21.32011   3269.00000   3324.20980      0.00031
    21.33011   3206.00000   3344.15088      0.00031
    21.34011   3205.00000   3356.02482      0.00031
    21.35011   3333.00000   3358.72288      0.00030
    21.36011   3181.00000   3351.81303      0.00031
    21.37011   3208.00000   3335.70761      0.00031
    21.38011   3263.00000   3311.69048      0.00031
    21.39011   3202.00000   3281.75563      0.00031
    21.40011   3129.00000   3248.30097      0.00032
    21.41011   3141.00000   3213.79211      0.00032
    21.42011   3089.00000   3180.49593      0.00032
    21.43011   3100.00000   3150.31701      0.00032
    21.44011   3022.00000   3124.72118      0.00033
    21.45011   3056.00000   3104.72131      0.00033
    21.46011   3033.00000   3090.90764      0.00033
    21.47011   2985.00000   3083.51114      0.00034
    21.48011   3016.00000   3082.48874      0.00033
    21.49011   3054.00000   3087.61807      0.00033
    21.50011   2977.00000   3098.58970      0.00034
    21.51011   3118.00000   3115.08693      0.00032
    21.52011   3056.00000   3136.84753      0.00033
    21.53011   3062.00000   3163.70558      0.00033
    21.54011   3098.00000   3195.61506      0.00032
    21.55011   3134.00000   3232.65931      0.00032
    21.56011   3174.00000   3275.05105      0.00032
    21.57011   3187.00000   3323.12763      0.00031
    21.58011   3352.00000   3377.34543      0.00030
    21.59011   3362.00000   3438.27593      0.00030
    21.60011   3437.00000   3506.60478      0.00029
    21.61012   3556.00000   3583.21656      0.00028
    21.62012   3617.00000   3668.88209      0.00028
    21.63012   3634.00000   3764.73029      0.00028
    21.64012   3816.00000   3871.95517      0.00026
    21.65012   3981.00000   3991.89550      0.00025
    21.66012   4089.00000   4126.03663      0.00024
    21.67012   4163.00000   4276.00472      0.00024
    21.68012   4269.00000   4443.54984      0.00023
    21.69012   4580.00000   4630.51355      0.00022
    21.70012   4760.00000   4838.77702      0.00021
    21.71012   4955.00000   5070.18547      0.00020
    21.72012   5114.00000   5326.44562      0.00020
    21.73012   5492.00000   5608.99425      0.00018
    21.74012   5878.00000   5918.83817      0.00017
    21.75012   6281.00000   6256.36861      0.00016
    21.76012   6575.00000   6621.15681      0.00015
    21.77012   6945.00000   7011.74078      0.00014
    21.78012   7468.00000   7425.41626      0.00013
    21.79012   8095.00000   7858.04714      0.00012
    21.80012   8604.00000   8303.90820      0.00012
    21.81012   8991.00000   8755.57090      0.00011
    21.82012   9531.00000   9203.86822      0.00010
    21.83012   9943.00000   9637.92015      0.00010
    21.84012  10419.00000  10045.25734      0.00009
    21.85012  10815.00000  10412.09789      0.00009
    21.86012  11034.00000  10723.83948      0.00008
    21.87012  11029.00000  10965.85510      0.00008
    21.88012  11016.00000  11124.65305      0.00008
    21.89012  11138.00000  11189.37051      0.00008
    21.90012  11004.00000  11153.36143      0.00008
    21.91012  10954.00000  11015.46485      0.00008
    21.92012  10512.00000  10780.95921      0.00009
    21.93012  10239.00000  10461.04233      0.00010
    21.94012   9729.00000  10071.31034      0.00010
    21.95012   9474.00000   9629.56132      0.00011
    21.96012   9020.00000   9153.49441      0.00011
    21.97012   8714.00000   8658.93861      0.00011
    21.98012   8286.00000   8158.92849      0.00012
    21.99012   7671.00000   7663.59788      0.00013
    22.00012   7186.00000   7180.64286      0.00014
    22.01012   6611.00000   6716.02437      0.00015
    22.02012   6254.00000   6274.59677      0.00016
    22.03012   5893.00000   5860.45175      0.00017
    22.04012   5566.00000   5476.94731      0.00018
    22.05013   5365.00000   5126.23099      0.00019
    22.06013   5085.00000   4810.43724      0.00020
    22.07013   4776.00000   4529.57453      0.00021
    22.08013   4444.00000   4283.00055      0.00023
    22.09013   4300.00000   4069.19696      0.00023
    22.10013   4071.00000   3885.94294      0.00025
    22.11013   3958.00000   3730.50536      0.00025
    22.12013   3773.00000   3599.83065      0.00027
    22.13013   3525.00000   3490.73605      0.00028
    22.14013   3468.00000   3400.09781      0.00029
    22.15013   3347.00000   3324.93356      0.00030
    22.16013   3400.00000   3262.52460      0.00029
    22.17013   3356.00000   3210.48633      0.00030
    22.18013   3078.00000   3166.78972      0.00032
    22.19013   3124.00000   3129.75439      0.00032
    22.20013   3128.00000   3098.02216      0.00032
    22.21013   3081.00000   3070.51772      0.00032
    22.22013   2978.00000   3046.40276      0.00034
    22.23013   2956.00000   3025.02985      0.00034
    22.24013   3019.00000   3005.89906      0.00033
    22.25013   2922.00000   2988.61702      0.00034
    22.26013   2926.00000   2972.83900      0.00034
    22.27013   2875.00000   2958.23415      0.00035
    22.28013   2878.00000   2944.85344      0.00035
    22.29013   2896.00000   2933.15034      0.00035
    22.30013   2891.00000   2922.61248      0.00035
    22.31013   2924.00000   2912.98134      0.00034
    22.32013   2822.00000   2904.15724      0.00035
    22.33013   2752.00000   2896.06527      0.00036
    22.34013   2909.00000   2888.63804      0.00034
    22.35013   2960.00000   2881.81414      0.00034
    22.36013   2889.00000   2875.53707      0.00035
    22.37013   2873.00000   2869.75442      0.00035
    22.38013   2890.00000   2864.41746      0.00035
    22.39013   2799.00000   2859.48085      0.00036
    22.40013   2785.00000   2854.90251      0.00036
    22.41013   2768.00000   2850.64366      0.00036
    22.42013   2829.00000   2846.66900      0.00035
    22.43013   2793.00000   2842.94696      0.00036
    22.44013   2776.00000   2839.44996      0.00036
    22.45013   2902.00000   2836.15478      0.00034
    22.46013   2894.00000   2833.04288      0.00035
    22.47013   2883.00000   2830.10058      0.00035
    22.48013   2818.00000   2827.31927      0.00035
    22.49014   2735.00000   2824.69287      0.00037
    22.50014   2705.00000   2822.22797      0.00037
    22.51014   2801.00000   2819.92791      0.00036
    22.52014   2731.00000   2817.80285      0.00037
    22.53014   2806.00000   2815.86657      0.00036
    22.54014   2788.00000   2814.13572      0.00036
    22.55014   2748.00000   2812.62914      0.00036
    22.56014   2795.00000   2811.36703      0.00036
    22.57014   2809.00000   2810.37028      0.00036
    22.58014   2802.00000   2809.65975      0.00036
    22.59014   2800.00000   2809.25543      0.00036
    22.60014   2727.00000   2809.17538      0.00037
    22.61014   2770.00000   2809.43154      0.00036
    22.62014   2831.00000   2810.04017      0.00035
    22.63014   2841.00000   2811.06027      0.00035
    22.64014   2829.00000   2812.48669      0.00035
    22.65014   2780.00000   2814.32215      0.00036
    22.66014   2770.00000   2816.57111      0.00036
    22.67014   2669.00000   2819.24003      0.00037
    22.68014   2681.00000   2822.33291      0.00037
    22.69014   2789.00000   2825.85119      0.00036
    22.70014   2748.00000   2829.79351      0.00036
    22.71014   2804.00000   2834.15557      0.00036
    22.72014   2702.00000   2838.92984      0.00037
    22.73014   2757.00000   2844.10525      0.00036
    22.74014   2722.00000   2849.66687      0.00037
    22.75014   2753.00000   2855.59551      0.00036
    22.76014   2793.00000   2861.86725      0.00036
    22.77014   2806.00000   2868.45288      0.00036
    22.78014   2763.00000   2875.31722      0.00036
    22.79014   2815.00000   2882.41832      0.00036
    22.80014   2875.00000   2889.70582      0.00035
    22.81014   2854.00000   2897.11295      0.00035
    22.82014   2824.00000   2904.57602      0.00035
    22.83014   2799.00000   2912.12117      0.00036
    22.84014   2878.00000   2919.62421      0.00035
    22.85014   2799.00000   2926.99467      0.00036
    22.86014   2916.00000   2934.12984      0.00034
    22.87014   2885.00000   2940.93302      0.00035
    22.88014   2947.00000   2947.30242      0.00034
    22.89014   2874.00000   2953.13284      0.00035
    22.90014   2880.00000   2958.31777      0.00035
    22.91014   2970.00000   2962.75203      0.00034
    22.92015   2910.00000   2966.33796      0.00034
    22.93015   2952.00000   2968.97524      0.00034
    22.94015   2965.00000   2970.58613      0.00034
    22.95015   2891.00000   2971.10356      0.00035
    22.96015   3080.00000   2970.47849      0.00032
    22.97015   3047.00000   2968.68261      0.00033
    22.98015   2947.00000   2965.71017      0.00034
    22.99015   3024.00000   2961.57882      0.00033
    23.00015   3006.00000   2956.32907      0.00033
    23.01015   2998.00000   2950.02260      0.00033
    23.02015   3083.00000   2942.73734      0.00032
    23.03015   3035.00000   2934.54767      0.00033
    23.04015   3115.00000   2925.56829      0.00032
    23.05015   2977.00000   2916.14004      0.00034
    23.06015   3017.00000   2906.25734      0.00033
    23.07015   2932.00000   2896.06092      0.00034
    23.08015   2933.00000   2885.65380      0.00034
    23.09015   3022.00000   2875.15352      0.00033
    23.10015   2919.00000   2864.69113      0.00034
    23.11015   2826.00000   2854.38283      0.00035
    23.12015   2928.00000   2844.33474      0.00034
    23.13015   2843.00000   2834.64459      0.00035
    23.14015   2868.00000   2825.40222      0.00035
    23.15015   2822.00000   2816.69044      0.00035
    23.16015   2866.00000   2808.58618      0.00035
    23.17015   2797.00000   2801.16190      0.00036
    23.18015   2780.00000   2794.48706      0.00036
    23.19015   2744.00000   2788.62966      0.00036
    23.20015   2769.00000   2783.65768      0.00036
    23.21015   2694.00000   2779.64035      0.00037
    23.22015   2778.00000   2776.64910      0.00036
    23.23015   2640.00000   2774.75820      0.00038
    23.24015   2733.00000   2774.04476      0.00037
    23.25015   2706.00000   2774.58820      0.00037
    23.26015   2669.00000   2776.46906      0.00037
    23.27015   2772.00000   2779.76589      0.00036
    23.28015   2775.00000   2784.54834      0.00036
    23.29015   2732.00000   2790.88236      0.00037
    23.30015   2835.00000   2798.81817      0.00035
    23.31015   2781.00000   2808.38432      0.00036
    23.32015   2826.00000   2819.58127      0.00035
    23.33015   2822.00000   2832.37411      0.00035
    23.34015   2830.00000   2846.68498      0.00035
    23.35015   2854.00000   2862.38571      0.00035
    23.36016   2954.00000   2879.30859      0.00034
    23.37016   2974.00000   2897.17115      0.00034
    23.38016   3008.00000   2915.67384      0.00033
    23.39016   3047.00000   2934.43002      0.00033
    23.40016   3034.00000   2952.98190      0.00033
    23.41016   3018.00000   2970.80400      0.00033
    23.42016   3048.00000   2987.31287      0.00033
    23.43016   3078.00000   3001.88679      0.00032
    23.44016   3176.00000   3013.89965      0.00031
    23.45016   3195.00000   3022.77248      0.00031
    23.46016   3171.00000   3028.04191      0.00032
    23.47016   3200.00000   3029.43841      0.00031
    23.48016   3124.00000   3026.94736      0.00032
    23.49016   3103.00000   3020.81887      0.00032
    23.50016   3044.00000   3011.61579      0.00033
    23.51016   3099.00000   3000.10207      0.00032
    23.52016   3073.00000   2987.14367      0.00033
    23.53016   3049.00000   2973.60813      0.00033
    23.54016   2962.00000   2960.28047      0.00034
    23.55016   3136.00000   2947.81045      0.00032
    23.56016   3015.00000   2936.69016      0.00033
    23.57016   2983.00000   2927.25268      0.00034
    23.58016   2959.00000   2919.68219      0.00034
    23.59016   2966.00000   2914.02840      0.00034
    23.60016   2908.00000   2910.22150      0.00034
    23.61016   2811.00000   2908.08644      0.00036
    23.62016   2896.00000   2907.35663      0.00035
    23.63016   2857.00000   2907.68752      0.00035
    23.64016   2779.00000   2908.67072      0.00036
    23.65016   2806.00000   2909.84934      0.00036
    23.66016   2778.00000   2910.73554      0.00036
    23.67016   2756.00000   2910.83158      0.00036
    23.68016   2784.00000   2909.65573      0.00036
    23.69016   2779.00000   2906.77381      0.00036
    23.70016   2792.00000   2901.83574      0.00036
    23.71016   2796.00000   2894.61275      0.00036
    23.72016   2843.00000   2885.02751      0.00035
    23.73016   2715.00000   2873.16770      0.00037
    23.74016   2812.00000   2859.27593      0.00036
    23.75016   2645.00000   2843.71552      0.00038
    23.76016   2701.00000   2826.92006      0.00037
    23.77016   2715.00000   2809.33996      0.00037
    23.78016   2657.00000   2791.39793      0.00038
    23.79016   2639.00000   2773.45994      0.00038
    23.80017   2734.00000   2755.80472      0.00037
    23.81017   2658.00000   2738.69342      0.00038
    23.82017   2586.00000   2722.27007      0.00039
    23.83017   2653.00000   2706.64274      0.00038
    23.84017   2569.00000   2691.87594      0.00039
    23.85017   2562.00000   2678.00022      0.00039
    23.86017   2560.00000   2665.02062      0.00039
    23.87017   2502.00000   2652.92326      0.00040
    23.88017   2561.00000   2641.68098      0.00039
    23.89017   2613.00000   2631.25791      0.00038
    23.90017   2615.00000   2621.61283      0.00038
    23.91017   2538.00000   2612.70156      0.00039
    23.92017   2549.00000   2604.47849      0.00039
    23.93017   2584.00000   2596.89745      0.00039
    23.94017   2527.00000   2589.91101      0.00040
    23.95017   2526.00000   2583.46161      0.00040
    23.96017   2526.00000   2577.47599      0.00040
    23.97017   2524.00000   2572.00046      0.00040
    23.98017   2489.00000   2567.22406      0.00040
    23.99017   2515.00000   2562.94190      0.00040
    24.00017   2513.00000   2559.09688      0.00040
    24.01017   2447.00000   2555.66744      0.00041
    24.02017   2500.00000   2552.63374      0.00040
    24.03017   2462.00000   2549.97719      0.00041
    24.04017   2496.00000   2547.68006      0.00040
    24.05017   2470.00000   2545.72491      0.00040
    24.06017   2534.00000   2544.09409      0.00039
    24.07017   2422.00000   2542.76873      0.00041
    24.08017   2512.00000   2541.72815      0.00040
    24.09017   2426.00000   2540.94977      0.00041
    24.10017   2486.00000   2540.40769      0.00040
    24.11017   2493.00000   2540.07052      0.00040
    24.12017   2422.00000   2539.89792      0.00041
    24.13017   2475.00000   2539.83509      0.00040
    24.14017   2450.00000   2539.79720      0.00041
    24.15017   2631.00000   2539.57695      0.00038
    24.16017   2538.00000   2538.94491      0.00039
    24.17017   2523.00000   2538.84295      0.00040
    24.18017   2566.00000   2539.93665      0.00039
    24.19017   2534.00000   2541.32304      0.00039
    24.20017   2554.00000   2542.71984      0.00039
    24.21017   2565.00000   2544.08282      0.00039
    24.22017   2586.00000   2545.36460      0.00039
    24.23018   2610.00000   2546.51627      0.00038
    24.24018   2563.00000   2547.48322      0.00039
    24.25018   2579.00000   2548.21370      0.00039
    24.26018   2632.00000   2548.65496      0.00038
    24.27018   2599.00000   2548.75604      0.00038
    24.28018   2586.00000   2548.46961      0.00039
    24.29018   2643.00000   2547.75379      0.00038
    24.30018   2613.00000   2546.57407      0.00038
    24.31018   2509.00000   2544.90508      0.00040
    24.32018   2521.00000   2542.73199      0.00040
    24.33018   2550.00000   2540.05152      0.00039
    24.34018   2577.00000   2536.87231      0.00039
    24.35018   2539.00000   2533.21466      0.00039
    24.36018   2567.00000   2529.10964      0.00039
    24.37018   2485.00000   2524.59752      0.00040
    24.38018   2533.00000   2519.72588      0.00039
    24.39018   2510.00000   2514.54736      0.00040
    24.40018   2462.00000   2509.11736      0.00041
    24.41018   2509.00000   2503.49182      0.00040
    24.42018   2449.00000   2497.72531      0.00041
    24.43018   2526.00000   2491.86942      0.00040
    24.44018   2469.00000   2485.97155      0.00041
    24.45018   2480.00000   2480.07410      0.00040
    24.46018   2448.00000   2474.21412      0.00041
    24.47018   2502.00000   2468.42314      0.00040
    24.48018   2354.00000   2462.72734      0.00042
    24.49018   2347.00000   2457.14789      0.00043
    24.50018   2361.00000   2451.70135      0.00042
    24.51018   2360.00000   2446.40023      0.00042
    24.52018   2425.00000   2441.25344      0.00041
    24.53018   2436.00000   2436.26688      0.00041
    24.54018   2421.00000   2431.44386      0.00041
    24.55018   2425.00000   2426.78556      0.00041
    24.56018   2339.00000   2422.29143      0.00043
    24.57018   2444.00000   2417.95951      0.00041
    24.58018   2341.00000   2413.78674      0.00043
    24.59018   2421.00000   2409.76917      0.00041
    24.60018   2361.00000   2405.90222      0.00042
    24.61018   2327.00000   2402.18079      0.00043
    24.62018   2344.00000   2398.59944      0.00043
    24.63018   2374.00000   2395.15250      0.00042
    24.64018   2338.00000   2391.83417      0.00043
    24.65018   2388.00000   2388.63856      0.00042
    24.66018   2390.00000   2385.55981      0.00042
    24.67019   2319.00000   2382.58915      0.00043
    24.68019   2331.00000   2379.72684      0.00043
    24.69019   2391.00000   2376.96424      0.00042
    24.70019   2375.00000   2374.29589      0.00042
    24.71019   2337.00000   2371.71652      0.00043
    24.72019   2342.00000   2369.22105      0.00043
    24.73019   2290.00000   2366.80460      0.00044
    24.74019   2420.00000   2364.46249      0.00041
    24.75019   2275.00000   2362.19028      0.00044
    24.76019   2309.00000   2359.98374      0.00043
    24.77019   2407.00000   2357.83885      0.00042
    24.78019   2324.00000   2355.75184      0.00043
    24.79019   2313.00000   2353.71913      0.00043
    24.80019   2371.00000   2351.73737      0.00042
    24.81019   2392.00000   2349.80341      0.00042
    24.82019   2393.00000   2347.91431      0.00042
    24.83019   2302.00000   2346.06733      0.00043
    24.84019   2312.00000   2344.25990      0.00043
    24.85019   2267.00000   2342.48965      0.00044
    24.86019   2285.00000   2340.75436      0.00044
    24.87019   2239.00000   2339.05199      0.00045
    24.88019   2367.00000   2337.38065      0.00042
    24.89019   2312.00000   2335.73858      0.00043
    24.90019   2216.00000   2334.12416      0.00045
    24.91019   2218.00000   2332.53591      0.00045
    24.92019   2250.00000   2330.97245      0.00044
    24.93019   2191.00000   2329.43251      0.00046
    24.94019   2340.00000   2327.91494      0.00043
    24.95019   2253.00000   2326.41865      0.00044
    24.96019   2254.00000   2324.94267      0.00044
    24.97019   2303.00000   2323.48610      0.00043
    24.98019   2289.00000   2322.04809      0.00044
    24.99019   2233.00000   2320.62790      0.00045
    25.00019   2324.00000   2319.22482      0.00043
    25.01019   2376.00000   2317.83821      0.00042
    25.02019   2272.00000   2316.46750      0.00044
    25.03019   2345.00000   2315.11216      0.00043
    25.04019   2251.00000   2313.77171      0.00044
    25.05019   2320.00000   2312.44570      0.00043
    25.06019   2260.00000   2311.13376      0.00044
    25.07019   2229.00000   2309.83552      0.00045
    25.08019   2219.00000   2308.55066      0.00045
    25.09019   2274.00000   2307.27889      0.00044
    25.10019   2272.00000   2306.01998      0.00044
    25.11020   2272.00000   2304.77246      0.00044
    25.12020   2250.00000   2303.53865      0.00044
    25.13020   2246.00000   2302.31713      0.00045
    25.14020   2246.00000   2301.10781      0.00045
    25.15020   2282.00000   2299.91058      0.00044
    25.16020   2264.00000   2298.72542      0.00044
    25.17020   2205.00000   2297.55232      0.00045
    25.18020   2337.00000   2296.39133      0.00043
    25.19020   2295.00000   2295.24256      0.00044
    25.20020   2232.00000   2294.10623      0.00045
    25.21020   2269.00000   2292.98267      0.00044
    25.22020   2203.00000   2291.87246      0.00045
    25.23020   2299.00000   2290.77650      0.00043
    25.24020   2303.00000   2289.69637      0.00043
    25.25020   2279.00000   2288.63575      0.00044
    25.26020   2247.00000   2287.60278      0.00045
    25.27020   2262.00000   2286.59051      0.00044
    25.28020   2274.00000   2285.54912      0.00044
    25.29020   2186.00000   2284.51186      0.00046
    25.30020   2208.00000   2283.48679      0.00045
    25.31020   2200.00000   2282.47413      0.00045
    25.32020   2229.00000   2281.47414      0.00045
    25.33020   2221.00000   2280.48709      0.00045
    25.34020   2250.00000   2279.51327      0.00044
    25.35020   2279.00000   2278.55303      0.00044
    25.36020   2288.00000   2277.60673      0.00044
    25.37020   2290.00000   2276.67477      0.00044
    25.38020   2258.00000   2275.75761      0.00044
    25.39020   2185.00000   2274.85572      0.00046
    25.40020   2191.00000   2273.96964      0.00046
    25.41020   2230.00000   2273.09995      0.00045
    25.42020   2270.00000   2272.24728      0.00044
    25.43020   2242.00000   2271.41234      0.00045
    25.44020   2277.00000   2270.59590      0.00044
    25.45020   2224.00000   2269.79877      0.00045
    25.46020   2267.00000   2269.02190      0.00044
    25.47020   2270.00000   2268.26632      0.00044
    25.48020   2207.00000   2267.53315      0.00045
    25.49020   2298.00000   2266.82361      0.00044
    25.50020   2207.00000   2266.13905      0.00045
    25.51020   2236.00000   2265.48093      0.00045
    25.52020   2187.00000   2264.85088      0.00046
    25.53020   2266.00000   2264.25067      0.00044
    25.54021   2265.00000   2263.68165      0.00044
    25.55021   2302.00000   2263.14711      0.00043
    25.56021   2246.00000   2262.64883      0.00045
    25.57021   2195.00000   2262.18934      0.00046
    25.58021   2175.00000   2261.77060      0.00046
    25.59021   2149.00000   2261.39588      0.00047
    25.60021   2234.00000   2261.06845      0.00045
    25.61021   2123.00000   2260.79173      0.00047
    25.62021   2198.00000   2260.56937      0.00045
    25.63021   2157.00000   2260.40531      0.00046
    25.64021   2226.00000   2260.30372      0.00045
    25.65021   2216.00000   2260.26909      0.00045
    25.66021   2290.00000   2260.30636      0.00044
    25.67021   2188.00000   2260.42098      0.00046
    25.68021   2300.00000   2260.61902      0.00043
    25.69021   2210.00000   2260.90770      0.00045
    25.70021   2190.00000   2261.29713      0.00046
    25.71021   2162.00000   2261.81067      0.00046
    25.72021   2285.00000   2262.44874      0.00044
    25.73021   2184.00000   2263.06430      0.00046
    25.74021   2219.00000   2263.80206      0.00045
    25.75021   2273.00000   2264.68938      0.00044
    25.76021   2198.00000   2265.71266      0.00045
    25.77021   2286.00000   2266.86525      0.00044
    25.78021   2214.00000   2268.15282      0.00045
    25.79021   2278.00000   2269.58094      0.00044
    25.80021   2200.00000   2271.15504      0.00045
    25.81021   2348.00000   2272.88036      0.00043
    25.82021   2275.00000   2274.76190      0.00044
    25.83021   2291.00000   2276.80434      0.00044
    25.84021   2284.00000   2279.01199      0.00044
    25.85021   2239.00000   2281.38872      0.00045
    25.86021   2279.00000   2283.93792      0.00044
    25.87021   2214.00000   2286.66248      0.00045
    25.88021   2282.00000   2289.56491      0.00044
    25.89021   2313.00000   2292.64746      0.00043
    25.90021   2360.00000   2295.91244      0.00042
    25.91021   2354.00000   2299.36281      0.00042
    25.92021   2423.00000   2303.00284      0.00041
    25.93021   2326.00000   2306.83914      0.00043
    25.94021   2423.00000   2310.88180      0.00041
    25.95021   2482.00000   2315.14568      0.00040
    25.96021   2432.00000   2319.65158      0.00041
    25.97021   2391.00000   2324.42720      0.00042
    25.98022   2310.00000   2329.51266      0.00043
    25.99022   2334.00000   2334.94014      0.00043
    26.00022   2493.00000   2340.76265      0.00040
    26.01022   2483.00000   2347.03280      0.00040
    26.02022   2372.00000   2353.80539      0.00042
    26.03022   2433.00000   2361.13494      0.00041
    26.04022   2364.00000   2369.07304      0.00042
    26.05022   2472.00000   2377.66604      0.00040
    26.06022   2501.00000   2386.95285      0.00040
    26.07022   2490.00000   2396.96319      0.00040
    26.08022   2618.00000   2407.71604      0.00038
    26.09022   2557.00000   2419.21827      0.00039
    26.10022   2508.00000   2431.46339      0.00040
    26.11022   2604.00000   2444.43024      0.00038
    26.12022   2560.00000   2458.08156      0.00039
    26.13022   2612.00000   2472.36239      0.00038
    26.14022   2586.00000   2487.19823      0.00039
    26.15022   2553.00000   2502.49287      0.00039
    26.16022   2721.00000   2518.12592      0.00037
    26.17022   2647.00000   2533.94791      0.00038
    26.18022   2816.00000   2549.78251      0.00036
    26.19022   2646.00000   2565.46047      0.00038
    26.20022   2708.00000   2580.76097      0.00037
    26.21022   2714.00000   2595.40692      0.00037
    26.22022   2787.00000   2609.10626      0.00036
    26.23022   2808.00000   2621.55279      0.00036
    26.24022   2852.00000   2632.42773      0.00035
    26.25022   2804.00000   2641.41171      0.00036
    26.26022   2821.00000   2648.20048      0.00035
    26.27022   2801.00000   2652.52308      0.00036
    26.28022   2856.00000   2654.15905      0.00035
    26.29022   2834.00000   2652.95840      0.00035
    26.30022   2834.00000   2648.86332      0.00035
    26.31022   2868.00000   2641.91020      0.00035
    26.32022   2887.00000   2632.23222      0.00035
    26.33022   2800.00000   2620.05226      0.00036
    26.34022   2858.00000   2605.66736      0.00035
    26.35022   2807.00000   2589.42745      0.00036
    26.36022   2812.00000   2571.71138      0.00036
    26.37022   2736.00000   2552.90355      0.00037
    26.38022   2805.00000   2533.37379      0.00036
    26.39022   2671.00000   2513.46195      0.00037
    26.40022   2611.00000   2493.46806      0.00038
    26.41022   2602.00000   2473.64743      0.00038
    26.42023   2657.00000   2454.19062      0.00038
    26.43023   2553.00000   2435.30361      0.00039
    26.44023   2561.00000   2417.09427      0.00039
    26.45023   2557.00000   2399.65620      0.00039
    26.46023   2460.00000   2383.05412      0.00041
    26.47023   2411.00000   2367.32889      0.00041
    26.48023   2489.00000   2352.50194      0.00040
    26.49023   2310.00000   2338.57912      0.00043
    26.50023   2387.00000   2325.55399      0.00042
    26.51023   2392.00000   2313.41051      0.00042
    26.52023   2294.00000   2302.12531      0.00044
    26.53023   2176.00000   2291.66944      0.00046
    26.54023   2260.00000   2282.00999      0.00044
    26.55023   2198.00000   2273.11124      0.00045
    26.56023   2236.00000   2264.93576      0.00045
    26.57023   2241.00000   2257.44528      0.00045
    26.58023   2201.00000   2250.60138      0.00045
    26.59023   2214.00000   2244.36619      0.00045
    26.60023   2231.00000   2238.70283      0.00045
    26.61023   2171.00000   2233.57586      0.00046
    26.62023   2226.00000   2228.95170      0.00045
    26.63023   2210.00000   2224.79880      0.00045
    26.64023   2113.00000   2221.08772      0.00047
    26.65023   2154.00000   2217.79140      0.00046
    26.66023   2131.00000   2214.88569      0.00047
    26.67023   2171.00000   2212.34891      0.00046
    26.68023   2171.00000   2210.16199      0.00046
    26.69023   2163.00000   2208.30854      0.00046
    26.70023   2069.00000   2206.77451      0.00048
    26.71023   2174.00000   2205.54818      0.00046
    26.72023   2077.00000   2204.62019      0.00048
    26.73023   2097.00000   2203.98317      0.00048
    26.74023   2146.00000   2203.63174      0.00047
    26.75023   2165.00000   2203.56237      0.00046
    26.76023   2112.00000   2203.77306      0.00047
    26.77023   2166.00000   2204.26343      0.00046
    26.78023   2176.00000   2205.03436      0.00046
    26.79023   2232.00000   2206.08786      0.00045
    26.80023   2169.00000   2207.42705      0.00046
    26.81023   2151.00000   2209.05580      0.00046
    26.82023   2147.00000   2210.97879      0.00047
    26.83023   2181.00000   2213.20135      0.00046
    26.84023   2173.00000   2215.72933      0.00046
    26.85023   2205.00000   2218.56919      0.00045
    26.86024   2171.00000   2221.73153      0.00046
    26.87024   2191.00000   2225.21829      0.00046
    26.88024   2096.00000   2229.04350      0.00048
    26.89024   2190.00000   2233.22878      0.00046
    26.90024   2285.00000   2237.79122      0.00044
    26.91024   2228.00000   2242.65673      0.00045
    26.92024   2176.00000   2247.87457      0.00046
    26.93024   2238.00000   2253.50659      0.00045
    26.94024   2225.00000   2259.63088      0.00045
    26.95024   2285.00000   2266.48504      0.00044
    26.96024   2227.00000   2274.25296      0.00045
    26.97024   2286.00000   2281.53311      0.00044
    26.98024   2317.00000   2287.85431      0.00043
    26.99024   2371.00000   2294.13475      0.00042
    27.00024   2248.00000   2300.49706      0.00044
    27.01024   2308.00000   2306.89222      0.00043
    27.02024   2306.00000   2313.26446      0.00043
    27.03024   2320.00000   2319.55117      0.00043
    27.04024   2311.00000   2325.68298      0.00043
    27.05024   2440.00000   2331.58419      0.00041
    27.06024   2266.00000   2337.17345      0.00044
    27.07024   2394.00000   2342.36488      0.00042
    27.08024   2423.00000   2347.06963      0.00041
    27.09024   2348.00000   2351.19789      0.00043
    27.10024   2379.00000   2354.66134      0.00042
    27.11024   2343.00000   2357.37597      0.00043
    27.12024   2430.00000   2359.26520      0.00041
    27.13024   2349.00000   2360.26307      0.00043
    27.14024   2481.00000   2360.31732      0.00040
    27.15024   2388.00000   2359.39212      0.00042
    27.16024   2458.00000   2357.47022      0.00041
    27.17024   2296.00000   2354.55425      0.00044
    27.18024   2373.00000   2350.66703      0.00042
    27.19024   2396.00000   2345.85090      0.00042
    27.20024   2450.00000   2340.16598      0.00041
    27.21024   2319.00000   2333.68754      0.00043
    27.22024   2255.00000   2326.50282      0.00044
    27.23024   2289.00000   2318.70729      0.00044
    27.24024   2330.00000   2310.40102      0.00043
    27.25024   2285.00000   2301.68501      0.00044
    27.26024   2309.00000   2292.65811      0.00043
    27.27024   2262.00000   2283.41433      0.00044
    27.28024   2285.00000   2274.04085      0.00044
    27.29025   2224.00000   2264.60722      0.00045
    27.30025   2285.00000   2255.20230      0.00044
    27.31025   2301.00000   2245.87728      0.00043
    27.32025   2263.00000   2236.68359      0.00044
    27.33025   2326.00000   2227.66392      0.00043
    27.34025   2306.00000   2218.85285      0.00043
    27.35025   2226.00000   2210.27762      0.00045
    27.36025   2260.00000   2201.95899      0.00044
    27.37025   2259.00000   2193.91207      0.00044
    27.38025   2282.00000   2186.14713      0.00044
    27.39025   2210.00000   2178.67038      0.00045
    27.40025   2146.00000   2171.48466      0.00047
    27.41025   2156.00000   2164.59009      0.00046
    27.42025   2121.00000   2157.98476      0.00047
    27.43025   2105.00000   2151.66551      0.00048
    27.44025   2135.00000   2145.62799      0.00047
    27.45025   2197.00000   2139.86710      0.00046
    27.46025   2187.00000   2134.37840      0.00046
    27.47025   2189.00000   2129.15887      0.00046
    27.48025   2132.00000   2124.21245      0.00047
    27.49025   2093.00000   2119.55080      0.00048
    27.50025   2124.00000   2115.12380      0.00047
    27.51025   2070.00000   2110.82535      0.00048
    27.52025   2069.00000   2106.72215      0.00048
    27.53025   2037.00000   2102.82890      0.00049
    27.54025   2200.00000   2099.14000      0.00045
    27.55025   2056.00000   2095.65001      0.00049
    27.56025   2046.00000   2092.35517      0.00049
    27.57025   2129.00000   2089.25239      0.00047
    27.58025   2108.00000   2086.33944      0.00047
    27.59025   2152.00000   2083.61664      0.00046
    27.60025   2099.00000   2081.08488      0.00048
    27.61025   2121.00000   2078.74835      0.00047
    27.62025   2186.00000   2076.61417      0.00046
    27.63025   2193.00000   2074.69329      0.00046
    27.64025   2126.00000   2073.00512      0.00047
    27.65025   2112.00000   2071.57873      0.00047
    27.66025   2082.00000   2070.45619      0.00048
    27.67025   2091.00000   2069.70570      0.00048
    27.68025   2087.00000   2069.45021      0.00048
    27.69025   2076.00000   2069.98543      0.00048
    27.70025   2126.00000   2071.82526      0.00047
    27.71025   2139.00000   2074.06709      0.00047
    27.72025   2083.00000   2073.93686      0.00048
    27.73026   2138.00000   2073.62413      0.00047
    27.74026   2101.00000   2073.61868      0.00048
    27.75026   2000.00000   2073.99470      0.00050
    27.76026   2008.00000   2074.85985      0.00050
    27.77026   2159.00000   2076.39321      0.00046
    27.78026   2108.00000   2078.93160      0.00047
    27.79026   2116.00000   2083.39868      0.00047
    27.80026   2120.00000   2090.80990      0.00047
    27.81026   2124.00000   2096.79887      0.00047
    27.82026   2141.00000   2097.51778      0.00047
    27.83026   2120.00000   2097.46524      0.00047
    27.84026   2192.00000   2097.49246      0.00046
    27.85026   2124.00000   2097.60018      0.00047
    27.86026   2166.00000   2097.78934      0.00046
    27.87026   2170.00000   2098.06115      0.00046
    27.88026   2141.00000   2098.41700      0.00047
    27.89026   2067.00000   2098.85857      0.00048
    27.90026   2153.00000   2099.38774      0.00046
    27.91026   2110.00000   2100.00667      0.00047
    27.92026   2083.00000   2100.71778      0.00048
    27.93026   2092.00000   2101.52373      0.00048
    27.94026   2085.00000   2102.42752      0.00048
    27.95026   2190.00000   2103.43242      0.00046
    27.96026   2081.00000   2104.54208      0.00048
    27.97026   2098.00000   2105.76047      0.00048
    27.98026   2154.00000   2107.09202      0.00046
    27.99026   2177.00000   2108.54160      0.00046
    28.00026   2146.00000   2110.11461      0.00047
    28.01026   2176.00000   2111.81711      0.00046
    28.02026   2164.00000   2113.65600      0.00046
    28.03026   2111.00000   2115.63941      0.00047
    28.04026   2174.00000   2117.77739      0.00046
    28.05026   2200.00000   2120.08016      0.00045
    28.06026   2224.00000   2122.55941      0.00045
    28.07026   2159.00000   2125.23860      0.00046
    28.08026   2139.00000   2128.15795      0.00047
    28.09026   2255.00000   2131.39360      0.00044
    28.10026   2097.00000   2134.88452      0.00048
    28.11026   2157.00000   2138.23066      0.00046
    28.12026   2211.00000   2141.72683      0.00045
    28.13026   2163.00000   2145.44776      0.00046
    28.14026   2158.00000   2149.40779      0.00046
    28.15026   2197.00000   2153.62268      0.00046
    28.16026   2219.00000   2158.10996      0.00045
    28.17027   2258.00000   2162.89422      0.00044
    28.18027   2239.00000   2167.98806      0.00045
    28.19027   2234.00000   2173.42136      0.00045
    28.20027   2221.00000   2179.22308      0.00045
    28.21027   2218.00000   2185.42677      0.00045
    28.22027   2228.00000   2192.07166      0.00045
    28.23027   2208.00000   2199.20390      0.00045
    28.24027   2258.00000   2206.87823      0.00044
    28.25027   2250.00000   2215.15990      0.00044
    28.26027   2294.00000   2224.12704      0.00044
    28.27027   2339.00000   2233.87338      0.00043
    28.28027   2305.00000   2244.51157      0.00043
    28.29027   2266.00000   2256.17695      0.00044
    28.30027   2296.00000   2269.03205      0.00044
    28.31027   2347.00000   2283.27166      0.00043
    28.32027   2355.00000   2299.12887      0.00042
    28.33027   2285.00000   2316.88219      0.00044
    28.34027   2350.00000   2336.86350      0.00043
    28.35027   2463.00000   2359.46766      0.00041
    28.36027   2527.00000   2385.16620      0.00040
    28.37027   2464.00000   2414.53447      0.00041
    28.38027   2434.00000   2448.26027      0.00041
    28.39027   2560.00000   2486.94288      0.00039
    28.40027   2651.00000   2531.16096      0.00038
    28.41027   2707.00000   2582.15118      0.00037
    28.42027   2682.00000   2641.12273      0.00037
    28.43027   2696.00000   2709.40714      0.00037
    28.44027   2807.00000   2788.52661      0.00036
    28.45027   2847.00000   2880.20785      0.00035
    28.46027   2999.00000   2986.38359      0.00033
    28.47027   3120.00000   3109.17901      0.00032
    28.48027   3151.00000   3250.93044      0.00032
    28.49027   3381.00000   3414.12042      0.00030
    28.50027   3494.00000   3601.31007      0.00029
    28.51027   3626.00000   3815.00838      0.00028
    28.52027   3767.00000   4057.60872      0.00027
    28.53027   3993.00000   4331.22362      0.00025
    28.54027   4376.00000   4637.44553      0.00023
    28.55027   4523.00000   4977.12894      0.00022
    28.56027   4761.00000   5350.15134      0.00021
    28.57027   5149.00000   5755.16503      0.00019
    28.58027   5515.00000   6189.36203      0.00018
    28.59027   5770.00000   6648.27080      0.00017
    28.60028   6398.00000   7126.08811      0.00016
    28.61028   6833.00000   7613.66062      0.00015
    28.62028   7528.00000   8101.36097      0.00013
    28.63028   8050.00000   8577.28111      0.00012
    28.64028   8640.00000   9027.90644      0.00012
    28.65028   9159.00000   9438.45217      0.00011
    28.66028   9527.00000   9793.45792      0.00010
    28.67028   9978.00000  10077.57503      0.00010
    28.68028  10245.00000  10276.70944      0.00010
    28.69028  10550.00000  10379.49601      0.00009
    28.70028  10788.00000  10378.95023      0.00009
    28.71028  10757.00000  10273.95700      0.00009
    28.72028  10475.00000  10070.12124      0.00009
    28.73028  10127.00000   9779.58569      0.00010
    28.74028   9854.00000   9419.75332      0.00010
    28.75028   9313.00000   9011.27198      0.00011
    28.76028   8678.00000   8575.87896      0.00012
    28.77028   8209.00000   8134.63191      0.00012
    28.78028   7789.00000   7706.77249      0.00013
    28.79028   7383.00000   7309.19173      0.00014
    28.80028   6758.00000   6956.32290      0.00015
    28.81028   6373.00000   6660.27652      0.00016
    28.82028   6149.00000   6431.08548      0.00016
    28.83028   6086.00000   6276.98529      0.00016
    28.84028   6109.00000   6204.68992      0.00016
    28.85028   6147.00000   6219.63714      0.00016
    28.86028   6315.00000   6326.17914      0.00016
    28.87028   6438.00000   6527.69276      0.00016
    28.88028   6736.00000   6826.58616      0.00015
    28.89028   7136.00000   7224.18641      0.00014
    28.90028   7956.00000   7720.50637      0.00013
    28.91028   8327.00000   8313.90690      0.00012
    28.92028   9288.00000   9000.69015      0.00011
    28.93028   9846.00000   9774.67731      0.00010
    28.94028  10790.00000  10626.83726      0.00009
    28.95028  11922.00000  11545.03815      0.00007
    28.96028  13026.00000  12513.98987      0.00006
    28.97028  14313.00000  13515.43443      0.00005
    28.98028  15494.00000  14528.62549      0.00004
    28.99028  16324.00000  15531.12656      0.00004
    29.00028  17448.00000  16499.95714      0.00003
    29.01028  18387.00000  17413.12890      0.00003
    29.02028  19072.00000  18251.62346      0.00003
    29.03028  19762.00000  19001.81793      0.00003
    29.04029  20483.00000  19658.75900      0.00002
    29.05029  20963.00000  20226.33225      0.00002
    29.06029  21324.00000  20722.39513      0.00002
    29.07029  21826.00000  21175.80120      0.00002
    29.08029  22312.00000  21624.30036      0.00002
    29.09029  22590.00000  22109.90064      0.00002
    29.10029  23133.00000  22673.46051      0.00002
    29.11029  23917.00000  23349.66581      0.00002
    29.12029  24812.00000  24163.07098      0.00002
    29.13029  25536.00000  25125.34594      0.00002
    29.14029  26623.00000  26233.58930      0.00001
    29.15029  27583.00000  27469.56215      0.00001
    29.16029  29014.00000  28799.74111      0.00001
    29.17029  30273.00000  30176.20273      0.00001
    29.18029  31659.00000  31538.35335      0.00001
    29.19029  32301.00000  32815.53464      0.00001
    29.20029  33281.00000  33930.56964      0.00001
    29.21029  33790.00000  34804.37290      0.00001
    29.22029  33772.00000  35361.77079      0.00001
    29.23029  34191.00000  35538.51750      0.00001
    29.24029  33864.00000  35289.00064      0.00001
    29.25029  32922.00000  34593.34611      0.00001
    29.26029  32148.00000  33461.83540      0.00001
    29.27029  30642.00000  31934.79636      0.00001
    29.28029  29172.00000  30077.39997      0.00001
    29.29029  27153.00000  27970.76958      0.00001
    29.30029  25229.00000  25702.07273      0.00002
    29.31029  23089.00000  23356.04996      0.00002
    29.32029  20792.00000  21009.17739      0.00002
    29.33029  18730.00000  18726.39947      0.00003
    29.34029  16748.00000  16559.74692      0.00004
    29.35029  14506.00000  14548.14353      0.00005
    29.36029  12860.00000  12717.94934      0.00006
    29.37029  10970.00000  11083.97678      0.00008
    29.38029   9630.00000   9650.85822      0.00010
    29.39029   8469.00000   8414.60377      0.00012
    29.40029   7233.00000   7364.73398      0.00014
    29.41029   6449.00000   6485.95491      0.00016
    29.42029   5750.00000   5759.93829      0.00017
    29.43029   5088.00000   5166.93799      0.00020
    29.44029   4629.00000   4687.11751      0.00022
    29.45029   4249.00000   4301.57447      0.00024
    29.46029   3957.00000   3993.04683      0.00025
    29.47029   3663.00000   3746.30256      0.00027
    29.48030   3610.00000   3548.16783      0.00028
    29.49030   3350.00000   3388.23108      0.00030
    29.50030   3228.00000   3257.54868      0.00031
    29.51030   3145.00000   3149.22031      0.00032
    29.52030   3042.00000   3057.90439      0.00033
    29.53030   2964.00000   2979.54254      0.00034
    29.54030   2898.00000   2911.10074      0.00035
    29.55030   2792.00000   2850.34035      0.00036
    29.56030   2802.00000   2795.62535      0.00036
    29.57030   2747.00000   2745.76618      0.00036
    29.58030   2727.00000   2699.89778      0.00037
    29.59030   2644.00000   2657.38705      0.00038
    29.60030   2598.00000   2617.76459      0.00038
    29.61030   2599.00000   2580.67559      0.00038
    29.62030   2486.00000   2545.84512      0.00040
    29.63030   2514.00000   2513.05421      0.00040
    29.64030   2403.00000   2482.12341      0.00042
    29.65030   2439.00000   2452.90174      0.00041
    29.66030   2329.00000   2425.25929      0.00043
    29.67030   2409.00000   2399.08217      0.00042
    29.68030   2304.00000   2374.26918      0.00043
    29.69030   2293.00000   2350.72946      0.00044
    29.70030   2329.00000   2328.38101      0.00043
    29.71030   2274.00000   2307.15018      0.00044
    29.72030   2278.00000   2286.97449      0.00044
    29.73030   2304.00000   2267.79145      0.00043
    29.74030   2254.00000   2249.49054      0.00044
    29.75030   2308.00000   2232.03863      0.00043
    29.76030   2329.00000   2215.38551      0.00043
    29.77030   2198.00000   2199.47840      0.00045
    29.78030   2229.00000   2184.33643      0.00045
    29.79030   2129.00000   2169.92084      0.00047
    29.80030   2223.00000   2156.16961      0.00045
    29.81030   2185.00000   2143.03662      0.00046
    29.82030   2102.00000   2130.48984      0.00048
    29.83030   2048.00000   2118.49946      0.00049
    29.84030   2082.00000   2107.03773      0.00048
    29.85030   2060.00000   2096.07882      0.00049
    29.86030   2065.00000   2085.59867      0.00048
    29.87030   2164.00000   2075.57493      0.00046
    29.88030   2094.00000   2065.98681      0.00048
    29.89030   2032.00000   2056.81501      0.00049
    29.90030   2019.00000   2048.04169      0.00050
    29.91031   2043.00000   2039.64223      0.00049
    29.92031   2049.00000   2031.61835      0.00049
    29.93031   2042.00000   2023.94827      0.00049
    29.94031   2023.00000   2016.62074      0.00049
    29.95031   2019.00000   2009.62153      0.00050
    29.96031   2076.00000   2002.93050      0.00048
    29.97031   2035.00000   1996.54419      0.00049
    29.98031   2010.00000   1990.45604      0.00050
    29.99031   2052.00000   1984.65864      0.00049
    30.00031   2052.00000   1979.14566      0.00049
    30.01031   1935.00000   1973.91191      0.00052
    30.02031   2012.00000   1968.95330      0.00050
    30.03031   1980.00000   1964.26687      0.00051
    30.04031   1987.00000   1959.85072      0.00050
    30.05031   2041.00000   1955.70386      0.00049
    30.06031   2022.00000   1951.82611      0.00049
    30.07031   1953.00000   1948.21779      0.00051
    30.08031   1906.00000   1944.87950      0.00052
    30.09031   2039.00000   1941.81184      0.00049
    30.10031   2100.00000   1939.01510      0.00048
    30.11031   1999.00000   1936.48913      0.00050
    30.12031   1990.00000   1934.23310      0.00050
    30.13031   1913.00000   1932.24547      0.00052
    30.14031   1990.00000   1930.52369      0.00050
    30.15031   1955.00000   1929.06492      0.00051
    30.16031   1983.00000   1927.86602      0.00050
    30.17031   1970.00000   1926.92451      0.00051
    30.18031   1990.00000   1926.24658      0.00050
    30.19031   1998.00000   1925.83170      0.00050
    30.20031   2019.00000   1925.68433      0.00050
    30.21031   2012.00000   1925.81466      0.00050
    30.22031   1994.00000   1926.24218      0.00050
    30.23031   1927.00000   1926.99704      0.00052
    30.24031   1875.00000   1928.12465      0.00053
    30.25031   1954.00000   1929.68794      0.00051
    30.26031   1912.00000   1931.77080      0.00052
    30.27031   1991.00000   1934.47984      0.00050
    30.28031   1902.00000   1937.94424      0.00053
    30.29031   1984.00000   1942.31595      0.00050
    30.30031   2020.00000   1947.76786      0.00050
    30.31031   1996.00000   1954.49314      0.00050
    30.32031   1949.00000   1962.70365      0.00051
    30.33031   1956.00000   1972.62957      0.00051
    30.34031   2008.00000   1984.51725      0.00050
    30.35032   2062.00000   1998.64179      0.00048
    30.36032   2104.00000   2015.24083      0.00048
    30.37032   2151.00000   2034.59869      0.00046
    30.38032   2143.00000   2056.96983      0.00047
    30.39032   2174.00000   2082.55210      0.00046
    30.40032   2180.00000   2111.37752      0.00046
    30.41032   2243.00000   2143.25624      0.00045
    30.42032   2258.00000   2179.53515      0.00044
    30.43032   2350.00000   2222.71761      0.00043
    30.44032   2385.00000   2271.12156      0.00042
    30.45032   2455.00000   2324.15890      0.00041
    30.46032   2498.00000   2381.54821      0.00040
    30.47032   2597.00000   2442.94442      0.00039
    30.48032   2554.00000   2509.62879      0.00039
    30.49032   2634.00000   2580.97844      0.00038
    30.50032   2671.00000   2655.99996      0.00037
    30.51032   2807.00000   2733.48803      0.00036
    30.52032   2855.00000   2812.42268      0.00035
    30.53032   2950.00000   2891.56003      0.00034
    30.54032   3042.00000   2969.44448      0.00033
    30.55032   2992.00000   3044.40586      0.00033
    30.56032   3133.00000   3114.57641      0.00032
    30.57032   3143.00000   3177.92292      0.00032
    30.58032   3202.00000   3232.30331      0.00031
    30.59032   3340.00000   3275.57434      0.00030
    30.60032   3156.00000   3305.72628      0.00032
    30.61032   3218.00000   3321.05757      0.00031
    30.62032   3212.00000   3320.36974      0.00031
    30.63032   3264.00000   3303.14629      0.00031
    30.64032   3183.00000   3269.66412      0.00031
    30.65032   3047.00000   3221.00066      0.00033
    30.66032   3134.00000   3158.92672      0.00032
    30.67032   3021.00000   3085.69832      0.00033
    30.68032   3084.00000   3003.77132      0.00032
    30.69032   3027.00000   2915.47655      0.00033
    30.70032   3011.00000   2822.40498      0.00033
    30.71032   2800.00000   2725.80782      0.00036
    30.72032   2752.00000   2632.57421      0.00036
    30.73032   2645.00000   2546.04767      0.00038
    30.74032   2590.00000   2464.77990      0.00039
    30.75032   2599.00000   2388.10504      0.00038
    30.76032   2502.00000   2316.63841      0.00040
    30.77032   2361.00000   2250.74465      0.00042
    30.78032   2271.00000   2190.61491      0.00044
    30.79033   2274.00000   2136.23263      0.00044
    30.80033   2261.00000   2087.59951      0.00044
    30.81033   2123.00000   2044.41156      0.00047
    30.82033   2073.00000   2006.38031      0.00048
    30.83033   2100.00000   1973.16071      0.00048
    30.84033   2028.00000   1944.35894      0.00049
    30.85033   1934.00000   1919.55861      0.00052
    30.86033   1888.00000   1898.33847      0.00053
    30.87033   1897.00000   1880.28555      0.00053
    30.88033   1843.00000   1865.00537      0.00054
    30.89033   1855.00000   1852.12945      0.00054
    30.90033   1826.00000   1841.32017      0.00055
    30.91033   1918.00000   1832.27344      0.00052
    30.92033   1849.00000   1824.71942      0.00054
    30.93033   1791.00000   1818.42172      0.00056
    30.94033   1856.00000   1813.17554      0.00054
    30.95033   1780.00000   1808.80493      0.00056
    30.96033   1741.00000   1805.15979      0.00057
    30.97033   1783.00000   1802.11254      0.00056
    30.98033   1840.00000   1799.55511      0.00054
    30.99033   1791.00000   1797.39671      0.00056
    31.00033   1738.00000   1795.55902      0.00058
    31.01033   1830.00000   1793.96331      0.00055
    31.02033   1871.00000   1792.55646      0.00053
    31.03033   1792.00000   1791.28954      0.00056
    31.04033   1775.00000   1790.11809      0.00056
    31.05033   1791.00000   1789.00329      0.00056
    31.06033   1767.00000   1787.91142      0.00057
    31.07033   1747.00000   1786.81362      0.00057
    31.08033   1840.00000   1785.68573      0.00054
    31.09033   1767.00000   1784.50829      0.00057
    31.10033   1779.00000   1783.26661      0.00056
    31.11033   1827.00000   1781.95081      0.00055
    31.12033   1827.00000   1780.55585      0.00055
    31.13033   1808.00000   1779.08141      0.00055
    31.14033   1764.00000   1777.53182      0.00057
    31.15033   1800.00000   1775.91571      0.00056
    31.16033   1717.00000   1774.24568      0.00058
    31.17033   1759.00000   1772.53781      0.00057
    31.18033   1708.00000   1770.81116      0.00059
    31.19033   1740.00000   1769.08716      0.00057
    31.20033   1753.00000   1767.38910      0.00057
    31.21033   1713.00000   1765.74148      0.00058
    31.22034   1715.00000   1764.16806      0.00058
    31.23034   1770.00000   1762.69757      0.00056
    31.24034   1710.00000   1761.35391      0.00058
    31.25034   1738.00000   1760.16225      0.00058
    31.26034   1792.00000   1759.14718      0.00056
    31.27034   1771.00000   1758.33261      0.00056
    31.28034   1749.00000   1757.74168      0.00057
    31.29034   1757.00000   1757.39677      0.00057
    31.30034   1761.00000   1757.31954      0.00057
    31.31034   1737.00000   1757.53094      0.00058
    31.32034   1754.00000   1758.05138      0.00057
    31.33034   1739.00000   1758.90073      0.00058
    31.34034   1693.00000   1760.09846      0.00059
    31.35034   1768.00000   1761.66373      0.00057
    31.36034   1739.00000   1763.61541      0.00058
    31.37034   1715.00000   1765.97218      0.00058
    31.38034   1764.00000   1768.75251      0.00057
    31.39034   1772.00000   1771.97469      0.00056
    31.40034   1754.00000   1775.65680      0.00057
    31.41034   1764.00000   1779.81662      0.00057
    31.42034   1830.00000   1784.47156      0.00055
    31.43034   1719.00000   1789.63849      0.00058
    31.44034   1760.00000   1795.33363      0.00057
    31.45034   1787.00000   1801.57227      0.00056
    31.46034   1827.00000   1808.36853      0.00055
    31.47034   1791.00000   1815.73508      0.00056
    31.48034   1797.00000   1823.68273      0.00056
    31.49034   1745.00000   1832.22005      0.00057
    31.50034   1779.00000   1841.35286      0.00056
    31.51034   1847.00000   1851.08372      0.00054
    31.52034   1831.00000   1861.41132      0.00055
    31.53034   1794.00000   1872.32977      0.00056
    31.54034   1877.00000   1883.82790      0.00053
    31.55034   1961.00000   1895.88843      0.00051
    31.56034   1894.00000   1908.48709      0.00053
    31.57034   1948.00000   1921.59171      0.00051
    31.58034   1947.00000   1935.16125      0.00051
    31.59034   1936.00000   1949.14483      0.00052
    31.60034   2043.00000   1963.48080      0.00049
    31.61034   1938.00000   1978.09583      0.00052
    31.62034   2060.00000   1992.90428      0.00049
    31.63034   2079.00000   2007.80762      0.00048
    31.64034   2185.00000   2022.69438      0.00046
    31.65034   2230.00000   2037.44047      0.00045
    31.66035   2226.00000   2051.92462      0.00045
    31.67035   2279.00000   2065.97157      0.00044
    31.68035   2347.00000   2079.44296      0.00043
    31.69035   2351.00000   2092.18177      0.00043
    31.70035   2364.00000   2104.03171      0.00042
    31.71035   2392.00000   2114.84274      0.00042
    31.72035   2328.00000   2124.47745      0.00043
    31.73035   2289.00000   2132.81789      0.00044
    31.74035   2309.00000   2139.77262      0.00043
    31.75035   2327.00000   2145.28334      0.00043
    31.76035   2251.00000   2149.33062      0.00044
    31.77035   2187.00000   2151.93819      0.00046
    31.78035   2137.00000   2153.17534      0.00047
    31.79035   2061.00000   2153.15718      0.00049
    31.80035   2081.00000   2152.04270      0.00048
    31.81035   2062.00000   2150.03085      0.00048
    31.82035   1987.00000   2147.35499      0.00050
    31.83035   1972.00000   2144.27646      0.00051
    31.84035   1995.00000   2141.07881      0.00050
    31.85035   2018.00000   2138.05814      0.00050
    31.86035   1979.00000   2135.49755      0.00051
    31.87035   1948.00000   2133.69663      0.00051
    31.88035   1847.00000   2132.96000      0.00054
    31.89035   1921.00000   2133.57815      0.00052
    31.90035   1908.00000   2135.82887      0.00052
    31.91035   1926.00000   2139.97693      0.00052
    31.92035   1914.00000   2146.27228      0.00052
    31.93035   1967.00000   2154.94849      0.00051
    31.94035   1955.00000   2166.22110      0.00051
    31.95035   1975.00000   2180.28572      0.00051
    31.96035   2021.00000   2197.31580      0.00049
    31.97035   2054.00000   2217.45986      0.00049
    31.98035   2079.00000   2240.83827      0.00048
    31.99035   2148.00000   2267.53948      0.00047
    32.00035   2142.00000   2297.61567      0.00047
    32.01035   2261.00000   2331.07797      0.00044
    32.02035   2318.00000   2367.89114      0.00043
    32.03035   2370.00000   2407.96781      0.00042
    32.04035   2476.00000   2451.16224      0.00040
    32.05035   2557.00000   2497.26356      0.00039
    32.06035   2637.00000   2545.98863      0.00038
    32.07035   2648.00000   2596.97451      0.00038
    32.08035   2714.00000   2649.77056      0.00037
    32.09035   2830.00000   2703.83083      0.00035
    32.10035   2893.00000   2758.50690      0.00035
    32.11036   2821.00000   2813.09624      0.00035
    32.12035   3031.00000   2866.57067      0.00033
    32.13036   3048.00000   2918.16621      0.00033
    32.14035   3123.00000   2966.60777      0.00032
    32.15036   3207.00000   3010.93291      0.00031
    32.16035   3227.00000   3049.77376      0.00031
    32.17036   3231.00000   3082.08380      0.00031
    32.18036   3318.00000   3106.62860      0.00030
    32.19036   3159.00000   3122.44748      0.00032
    32.20036   3178.00000   3128.75995      0.00031
    32.21036   3095.00000   3125.07284      0.00032
    32.22036   3091.00000   3111.23641      0.00032
    32.23036   3062.00000   3087.47254      0.00033
    32.24036   3036.00000   3054.36803      0.00033
    32.25036   2954.00000   3012.83231      0.00034
    32.26036   2897.00000   2964.02570      0.00035
    32.27036   2785.00000   2909.27051      0.00036
    32.28036   2828.00000   2849.96228      0.00035
    32.29036   2699.00000   2787.47693      0.00037
    32.30036   2543.00000   2723.04496      0.00039
    32.31036   2600.00000   2657.82465      0.00038
    32.32036   2602.00000   2592.84088      0.00038
    32.33036   2525.00000   2528.94035      0.00040
    32.34036   2407.00000   2466.80977      0.00042
    32.35036   2447.00000   2406.99371      0.00041
    32.36036   2276.00000   2349.91137      0.00044
    32.37036   2254.00000   2295.87419      0.00044
    32.38036   2159.00000   2245.10256      0.00046
    32.39036   2161.00000   2197.74087      0.00046
    32.40036   2216.00000   2153.87055      0.00045
    32.41036   2103.00000   2113.52108      0.00048
    32.42036   2058.00000   2076.67941      0.00049
    32.43036   2077.00000   2043.29782      0.00048
    32.44036   2011.00000   2013.30067      0.00050
    32.45036   2026.00000   1986.59013      0.00049
    32.46036   1958.00000   1963.05107      0.00051
    32.47036   1990.00000   1942.55537      0.00050
    32.48036   1910.00000   1924.96756      0.00052
    32.49036   1955.00000   1910.14774      0.00051
    32.50036   1919.00000   1897.94752      0.00052
    32.51036   1922.00000   1888.21903      0.00052
    32.52036   1960.00000   1880.81505      0.00051
    32.53036   1814.00000   1875.58951      0.00055
    32.54036   1854.00000   1872.39806      0.00054
    32.55037   1803.00000   1871.09796      0.00055
    32.56036   1897.00000   1871.54815      0.00053
    32.57037   1846.00000   1873.61065      0.00054
    32.58036   1826.00000   1877.13485      0.00055
    32.59037   1853.00000   1881.99207      0.00054
    32.60036   1865.00000   1888.01468      0.00054
    32.61037   1881.00000   1895.07403      0.00053
    32.62037   1853.00000   1902.98855      0.00054
    32.63037   1909.00000   1911.59372      0.00052
    32.64037   1884.00000   1920.70647      0.00053
    32.65037   1879.00000   1930.13047      0.00053
    32.66037   1852.00000   1939.65537      0.00054
    32.67037   1799.00000   1949.05717      0.00056
    32.68037   1866.00000   1958.09992      0.00054
    32.69037   1910.00000   1966.53935      0.00052
    32.70037   1904.00000   1974.12850      0.00053
    32.71037   1943.00000   1980.62568      0.00051
    32.72037   1929.00000   1985.80438      0.00052
    32.73037   1915.00000   1989.46458      0.00052
    32.74037   1883.00000   1991.44436      0.00053
    32.75037   1907.00000   1991.63052      0.00052
    32.76037   1899.00000   1989.96645      0.00053
    32.77037   1894.00000   1986.45616      0.00053
    32.78037   1902.00000   1981.16341      0.00053
    32.79037   1940.00000   1974.20621      0.00052
    32.80037   1970.00000   1965.74718      0.00051
    32.81037   1833.00000   1955.98153      0.00055
    32.82037   1851.00000   1945.12418      0.00054
    32.83037   1838.00000   1933.39765      0.00054
    32.84037   1832.00000   1921.02200      0.00055
    32.85037   1777.00000   1908.20731      0.00056
    32.86037   1769.00000   1895.14869      0.00057
    32.87037   1836.00000   1882.02360      0.00054
    32.88037   1836.00000   1868.99083      0.00054
    32.89037   1742.00000   1856.19054      0.00057
    32.90037   1843.00000   1843.74488      0.00054
    32.91037   1827.00000   1831.75866      0.00055
    32.92037   1787.00000   1820.32000      0.00056
    32.93037   1784.00000   1809.50083      0.00056
    32.94037   1818.00000   1799.35708      0.00055
    32.95037   1803.00000   1789.92859      0.00055
    32.96037   1730.00000   1781.23901      0.00058
    32.97038   1727.00000   1773.28782      0.00058
    32.98037   1742.00000   1766.08817      0.00057
    32.99038   1677.00000   1759.58396      0.00060
    33.00037   1718.00000   1753.75676      0.00058
    33.01038   1653.00000   1748.52069      0.00060
    33.02037   1619.00000   1743.81616      0.00062
    33.03038   1565.00000   1739.52608      0.00064
    33.04037   1659.00000   1735.55135      0.00060
    33.05038   1679.00000   1731.74429      0.00060
    33.06038   1596.00000   1727.96930      0.00063
    33.07038   1606.00000   1724.06522      0.00062
    33.08038   1659.00000   1719.86884      0.00060
    33.09038   1596.00000   1715.21825      0.00063
    33.10038   1615.00000   1709.96194      0.00062
    33.11038   1536.00000   1703.96891      0.00065
    33.12038   1631.00000   1697.13914      0.00061
    33.13038   1549.00000   1689.41220      0.00065
    33.14038   1581.00000   1680.77318      0.00063
    33.15038   1546.00000   1671.25289      0.00065
    33.16038   1536.00000   1660.92077      0.00065
    33.17038   1478.00000   1649.86426      0.00068
    33.18038   1544.00000   1638.16181      0.00065
    33.19038   1547.00000   1626.04737      0.00065
    33.20038   1498.00000   1614.07430      0.00067
    33.21038   1525.00000   1602.10528      0.00066
    33.22038   1559.00000   1590.20947      0.00064
    33.23038   1519.00000   1578.49855      0.00066
    33.24038   1487.00000   1567.06454      0.00067
    33.25038   1465.00000   1555.98044      0.00068
    33.26038   1480.00000   1545.30187      0.00068
    33.27038   1500.00000   1535.06916      0.00067
    33.28038   1471.00000   1525.30953      0.00068
    33.29038   1461.00000   1516.03910      0.00068
    33.30038   1490.00000   1507.26470      0.00067
    33.31038   1452.00000   1498.98543      0.00069
    33.32038   1441.00000   1491.19403      0.00069
    33.33038   1422.00000   1483.87812      0.00070
    33.34038   1488.00000   1477.02126      0.00067
    33.35038   1453.00000   1470.60415      0.00069
    33.36038   1434.00000   1464.60628      0.00070
    33.37038   1401.00000   1459.00337      0.00071
    33.38038   1389.00000   1453.75743      0.00072
    33.39038   1447.00000   1448.84914      0.00069
    33.40038   1434.00000   1444.25539      0.00070
    33.41039   1485.00000   1439.94674      0.00067
    33.42038   1416.00000   1435.91147      0.00071
    33.43039   1439.00000   1432.10983      0.00069
    33.44038   1379.00000   1428.53526      0.00073
    33.45039   1370.00000   1425.15270      0.00073
    33.46038   1407.00000   1421.95687      0.00071
    33.47039   1429.00000   1418.91764      0.00070
    33.48038   1395.00000   1416.03172      0.00072
    33.49039   1388.00000   1413.27303      0.00072
    33.50039   1397.00000   1410.63736      0.00072
    33.51039   1449.00000   1408.11050      0.00069
    33.52039   1431.00000   1405.68234      0.00070
    33.53039   1357.00000   1403.34395      0.00074
    33.54039   1381.00000   1401.08744      0.00072
    33.55039   1364.00000   1398.90576      0.00073
    33.56039   1359.00000   1396.79257      0.00074
    33.57039   1452.00000   1394.74206      0.00069
    33.58039   1444.00000   1392.74856      0.00069
    33.59039   1420.00000   1390.80597      0.00070
    33.60039   1411.00000   1388.90505      0.00071
    33.61039   1443.00000   1387.03372      0.00069
    33.62039   1370.00000   1385.21540      0.00073
    33.63039   1419.00000   1383.48971      0.00070
    33.64039   1344.00000   1381.82031      0.00074
    33.65039   1373.00000   1380.19500      0.00073
    33.66039   1319.00000   1378.61293      0.00076
    33.67039   1366.00000   1377.07375      0.00073
    33.68039   1392.00000   1375.57764      0.00072
    33.69039   1380.00000   1374.12562      0.00072
    33.70039   1347.00000   1372.72007      0.00074
    33.71039   1306.00000   1371.36593      0.00077
    33.72039   1396.00000   1370.07220      0.00072
    33.73039   1384.00000   1368.85690      0.00072
    33.74039   1372.00000   1367.77208      0.00073
    33.75039   1363.00000   1366.87677      0.00073
    33.76039   1383.00000   1365.92229      0.00072
    33.77039   1354.00000   1364.71536      0.00074
    33.78039   1360.00000   1363.47615      0.00074
    33.79039   1342.00000   1362.26054      0.00075
    33.80039   1372.00000   1361.06852      0.00073
    33.81039   1330.00000   1359.89967      0.00075
    33.82039   1264.00000   1358.75380      0.00079
    33.83039   1320.00000   1357.63101      0.00076
    33.84039   1329.00000   1356.53229      0.00075
    33.85040   1347.00000   1355.45942      0.00074
    33.86039   1346.00000   1354.41262      0.00074
    33.87040   1324.00000   1353.36751      0.00076
    33.88039   1356.00000   1352.33992      0.00074
    33.89040   1271.00000   1351.32909      0.00079
    33.90039   1337.00000   1350.33879      0.00075
    33.91040   1349.00000   1349.36477      0.00074
    33.92039   1362.00000   1348.41067      0.00073
    33.93040   1337.00000   1347.47244      0.00075
    33.94040   1350.00000   1346.55273      0.00074
    33.95040   1362.00000   1345.65043      0.00073
    33.96040   1358.00000   1344.76544      0.00074
    33.97040   1337.00000   1343.89775      0.00075
    33.98040   1383.00000   1343.04761      0.00072
    33.99040   1383.00000   1342.21558      0.00072
    34.00040   1340.00000   1341.40046      0.00075
    34.01040   1355.00000   1340.59895      0.00074
    34.02040   1353.00000   1339.81299      0.00074
    34.03040   1286.00000   1339.04338      0.00078
    34.04040   1292.00000   1338.29012      0.00077
    34.05040   1311.00000   1337.55319      0.00076
    34.06040   1309.00000   1336.83261      0.00076
    34.07040   1284.00000   1336.12840      0.00078
    34.08040   1292.00000   1335.44061      0.00077
    34.09040   1326.00000   1334.76930      0.00075
    34.10040   1313.00000   1334.11456      0.00076
    34.11040   1347.00000   1333.47649      0.00074
    34.12040   1330.00000   1332.85520      0.00075
    34.13040   1292.00000   1332.25084      0.00077
    34.14040   1330.00000   1331.66357      0.00075
    34.15040   1326.00000   1331.09356      0.00075
    34.16040   1342.00000   1330.54102      0.00075
    34.17040   1323.00000   1330.00617      0.00076
    34.18040   1348.00000   1329.48926      0.00074
    34.19040   1307.00000   1328.99056      0.00077
    34.20040   1310.00000   1328.51036      0.00076
    34.21040   1312.00000   1328.04898      0.00076
    34.22040   1382.00000   1327.60677      0.00072
    34.23040   1284.00000   1327.18412      0.00078
    34.24040   1330.00000   1326.78142      0.00075
    34.25040   1390.00000   1326.39913      0.00072
    34.26040   1314.00000   1326.03771      0.00076
    34.27040   1358.00000   1325.69768      0.00074
    34.28040   1431.00000   1325.37960      0.00070
    34.29041   1387.00000   1325.08377      0.00072
    34.30040   1336.00000   1324.81169      0.00075
    34.31041   1334.00000   1324.56296      0.00075
    34.32040   1346.00000   1324.33931      0.00074
    34.33041   1378.00000   1324.14065      0.00073
    34.34040   1327.00000   1323.96864      0.00075
    34.35041   1315.00000   1323.82351      0.00076
    34.36040   1324.00000   1323.70686      0.00076
    34.37041   1347.00000   1323.61928      0.00074
    34.38041   1338.00000   1323.56228      0.00075
    34.39041   1312.00000   1323.53700      0.00076
    34.40041   1346.00000   1323.54482      0.00074
    34.41041   1276.00000   1323.58718      0.00078
    34.42041   1359.00000   1323.66567      0.00074
    34.43041   1356.00000   1323.78197      0.00074
    34.44041   1326.00000   1323.93786      0.00075
    34.45041   1303.00000   1324.13524      0.00077
    34.46041   1318.00000   1324.37611      0.00076
    34.47041   1333.00000   1324.66258      0.00075
    34.48041   1336.00000   1324.99684      0.00075
    34.49041   1374.00000   1325.38120      0.00073
    34.50041   1364.00000   1325.81802      0.00073
    34.51041   1314.00000   1326.30976      0.00076
    34.52041   1295.00000   1326.85894      0.00077
    34.53041   1281.00000   1327.46816      0.00078
    34.54041   1360.00000   1328.14005      0.00074
    34.55041   1346.00000   1328.87730      0.00074
    34.56041   1328.00000   1329.68253      0.00075
    34.57041   1353.00000   1330.55848      0.00074
    34.58041   1303.00000   1331.50785      0.00077
    34.59041   1367.00000   1332.53331      0.00073
    34.60041   1342.00000   1333.63743      0.00075
    34.61041   1340.00000   1334.82273      0.00075
    34.62041   1323.00000   1336.09158      0.00076
    34.63041   1388.00000   1337.44619      0.00072
    34.64041   1310.00000   1338.88857      0.00076
    34.65041   1279.00000   1340.42048      0.00078
    34.66041   1363.00000   1342.04334      0.00073
    34.67041   1350.00000   1343.75823      0.00074
    34.68041   1324.00000   1345.56581      0.00076
    34.69041   1290.00000   1347.46624      0.00078
    34.70041   1233.00000   1349.45913      0.00081
    34.71041   1313.00000   1351.54348      0.00076
    34.72041   1345.00000   1353.71763      0.00074
    34.73042   1327.00000   1355.98150      0.00075
    34.74041   1385.00000   1358.32511      0.00072
    34.75042   1468.00000   1360.75398      0.00068
    34.76041   1415.00000   1363.25394      0.00071
    34.77042   1387.00000   1365.82969      0.00072
    34.78041   1399.00000   1368.46526      0.00071
    34.79042   1308.00000   1371.16483      0.00076
    34.80042   1418.00000   1373.91393      0.00071
    34.81042   1420.00000   1376.70861      0.00070
    34.82042   1381.00000   1379.54247      0.00072
    34.83042   1394.00000   1382.40959      0.00072
    34.84042   1343.00000   1385.30488      0.00074
    34.85042   1415.00000   1388.22446      0.00071
    34.86042   1360.00000   1391.16599      0.00074
    34.87042   1464.00000   1394.12909      0.00068
    34.88042   1393.00000   1397.11570      0.00072
    34.89042   1377.00000   1400.13044      0.00073
    34.90042   1465.00000   1403.18105      0.00068
    34.91042   1421.00000   1406.27884      0.00070
    34.92042   1323.00000   1409.43946      0.00076
    34.93042   1456.00000   1412.68352      0.00069
    34.94042   1430.00000   1416.04019      0.00070
    34.95042   1386.00000   1419.56227      0.00072
    34.96042   1390.00000   1423.27696      0.00072
    34.97042   1460.00000   1426.99771      0.00068
    34.98042   1459.00000   1430.86409      0.00069
    34.99042   1418.00000   1434.94145      0.00071
    35.00042   1457.00000   1439.25913      0.00069
    35.01042   1437.00000   1443.84894      0.00070
    35.02042   1378.00000   1448.74713      0.00073
    35.03042   1497.00000   1453.96653      0.00067
    35.04042   1505.00000   1459.47721      0.00066
    35.05042   1478.00000   1465.33279      0.00068
    35.06042   1460.00000   1471.56811      0.00068
    35.07042   1536.00000   1478.20346      0.00065
    35.08042   1452.00000   1485.25738      0.00069
    35.09042   1474.00000   1492.74692      0.00068
    35.10042   1504.00000   1500.68758      0.00066
    35.11042   1533.00000   1509.09318      0.00065
    35.12042   1523.00000   1517.97578      0.00066
    35.13042   1570.00000   1527.34545      0.00064
    35.14042   1530.00000   1537.21015      0.00065
    35.15042   1571.00000   1547.57541      0.00064
    35.16042   1599.00000   1558.44407      0.00063
    35.17043   1566.00000   1569.82745      0.00064
    35.18042   1624.00000   1581.68765      0.00062
    35.19043   1616.00000   1594.06426      0.00062
    35.20042   1614.00000   1606.89706      0.00062
    35.21043   1638.00000   1620.22077      0.00061
    35.22042   1613.00000   1633.96175      0.00062
    35.23043   1738.00000   1648.14784      0.00058
    35.24043   1709.00000   1662.70493      0.00059
    35.25043   1696.00000   1677.60719      0.00059
    35.26043   1776.00000   1692.80771      0.00056
    35.27043   1807.00000   1708.26058      0.00055
    35.28043   1830.00000   1723.91455      0.00055
    35.29043   1840.00000   1739.69659      0.00054
    35.30043   1716.00000   1755.53035      0.00058
    35.31043   1823.00000   1771.33445      0.00055
    35.32043   1830.00000   1787.02012      0.00055
    35.33043   1934.00000   1802.49139      0.00052
    35.34043   1926.00000   1817.64538      0.00052
    35.35043   1881.00000   1832.37279      0.00053
    35.36043   1910.00000   1846.55842      0.00052
    35.37043   1907.00000   1860.08187      0.00052
    35.38043   1937.00000   1872.81847      0.00052
    35.39043   1972.00000   1884.64039      0.00051
    35.40043   1885.00000   1895.41803      0.00053
    35.41043   1955.00000   1905.02172      0.00051
    35.42043   1943.00000   1913.32387      0.00051
    35.43043   2024.00000   1920.20145      0.00049
    35.44043   2003.00000   1925.53903      0.00050
    35.45043   1929.00000   1929.23216      0.00052
    35.46043   1897.00000   1931.19118      0.00053
    35.47043   1920.00000   1931.34533      0.00052
    35.48043   1923.00000   1929.64646      0.00052
    35.49043   1974.00000   1926.06945      0.00051
    35.50043   1867.00000   1920.61861      0.00054
    35.51043   1882.00000   1913.33365      0.00053
    35.52043   1897.00000   1904.28620      0.00053
    35.53043   1923.00000   1893.58293      0.00052
    35.54043   1890.00000   1881.36038      0.00053
    35.55043   1879.00000   1867.76138      0.00053
    35.56043   1850.00000   1852.93664      0.00054
    35.57043   1851.00000   1836.87161      0.00054
    35.58043   1800.00000   1819.86874      0.00056
    35.59044   1808.00000   1802.13209      0.00055
    35.60043   1833.00000   1783.89499      0.00055
    35.61044   1746.00000   1765.25696      0.00057
    35.62043   1796.00000   1746.45215      0.00056
    35.63044   1736.00000   1727.55357      0.00058
    35.64043   1712.00000   1708.77110      0.00058
    35.65044   1712.00000   1690.14440      0.00058
    35.66043   1674.00000   1671.84461      0.00060
    35.67044   1700.00000   1653.89085      0.00059
    35.68044   1661.00000   1636.34811      0.00060
    35.69044   1612.00000   1619.29376      0.00062
    35.70044   1595.00000   1602.80521      0.00063
    35.71044   1530.00000   1586.97682      0.00065
    35.72044   1613.00000   1571.86126      0.00062
    35.73044   1589.00000   1557.07362      0.00063
    35.74044   1588.00000   1542.77787      0.00063
    35.75044   1557.00000   1529.08108      0.00064
    35.76044   1558.00000   1515.99970      0.00064
    35.77044   1518.00000   1503.51662      0.00066
    35.78044   1506.00000   1491.58495      0.00066
    35.79044   1471.00000   1480.21970      0.00068
    35.80044   1496.00000   1469.41627      0.00067
    35.81044   1470.00000   1459.16029      0.00068
    35.82044   1485.00000   1449.43605      0.00067
    35.83044   1418.00000   1440.22707      0.00071
    35.84044   1405.00000   1431.51661      0.00071
    35.85044   1345.00000   1423.28800      0.00074
    35.86044   1375.00000   1415.52683      0.00073
    35.87044   1348.00000   1408.23131      0.00074
    35.88044   1386.00000   1401.38992      0.00072
    35.89044   1411.00000   1394.90652      0.00071
    35.90044   1351.00000   1388.77072      0.00074
    35.91044   1363.00000   1382.99502      0.00073
    35.92044   1439.00000   1377.56817      0.00069
    35.93044   1388.00000   1372.47343      0.00072
    35.94044   1321.00000   1367.69460      0.00076
    35.95044   1365.00000   1363.21613      0.00073
    35.96044   1361.00000   1359.02330      0.00073
    35.97044   1296.00000   1355.10234      0.00077
    35.98044   1357.00000   1351.44088      0.00074
    35.99044   1357.00000   1348.02856      0.00074
    36.00044   1386.00000   1344.86095      0.00072
    36.01044   1367.00000   1341.93900      0.00073
    36.02044   1413.00000   1339.21982      0.00071
    36.03045   1346.00000   1336.62201      0.00074
    36.04044   1395.00000   1334.17787      0.00072
    36.05045   1339.00000   1331.87040      0.00075
    36.06044   1341.00000   1329.66652      0.00075
    36.07045   1349.00000   1327.49620      0.00074
    36.08044   1357.00000   1325.51092      0.00074
    36.09045   1352.00000   1323.96388      0.00074
    36.10044   1340.00000   1322.62227      0.00075
    36.11045   1359.00000   1321.42527      0.00074
    36.12045   1335.00000   1320.37297      0.00075
    36.13045   1305.00000   1319.46164      0.00077
    36.14045   1296.00000   1318.69216      0.00077
    36.15045   1316.00000   1318.06436      0.00076
    36.16045   1371.00000   1317.55056      0.00073
    36.17045   1298.00000   1317.15308      0.00077
    36.18045   1325.00000   1316.87953      0.00075
    36.19045   1319.00000   1316.73043      0.00076
    36.20045   1347.00000   1316.70507      0.00074
    36.21045   1352.00000   1316.80308      0.00074
    36.22045   1326.00000   1317.02446      0.00075
    36.23045   1360.00000   1317.36961      0.00074
    36.24045   1385.00000   1317.83927      0.00072
    36.25045   1350.00000   1318.43455      0.00074
    36.26045   1293.00000   1319.15692      0.00077
    36.27045   1372.00000   1320.00821      0.00073
    36.28045   1316.00000   1320.99067      0.00076
    36.29045   1339.00000   1322.10692      0.00075
    36.30045   1331.00000   1323.36009      0.00075
    36.31045   1362.00000   1324.75384      0.00073
    36.32045   1344.00000   1326.29265      0.00074
    36.33045   1313.00000   1327.98239      0.00076
    36.34045   1308.00000   1329.83151      0.00076
    36.35045   1372.00000   1331.84615      0.00073
    36.36045   1354.00000   1334.02343      0.00074
    36.37045   1363.00000   1336.39643      0.00073
    36.38045   1416.00000   1338.98860      0.00071
    36.39045   1394.00000   1341.69904      0.00072
    36.40045   1373.00000   1344.57779      0.00073
    36.41045   1397.00000   1347.57150      0.00072
    36.42045   1393.00000   1350.73191      0.00072
    36.43045   1298.00000   1354.08747      0.00077
    36.44045   1322.00000   1357.64666      0.00076
    36.45045   1365.00000   1361.41866      0.00073
    36.46045   1437.00000   1365.41215      0.00070
    36.47046   1405.00000   1369.64276      0.00071
    36.48045   1431.00000   1374.11161      0.00070
    36.49046   1419.00000   1378.80115      0.00070
    36.50045   1349.00000   1383.72892      0.00074
    36.51046   1336.00000   1388.93846      0.00075
    36.52045   1343.00000   1394.40220      0.00074
    36.53046   1402.00000   1400.13218      0.00071
    36.54045   1391.00000   1406.13093      0.00072
    36.55046   1418.00000   1412.43400      0.00071
    36.56046   1385.00000   1419.03421      0.00072
    36.57046   1489.00000   1426.00281      0.00067
    36.58046   1520.00000   1433.32914      0.00066
    36.59046   1478.00000   1441.01994      0.00068
    36.60046   1473.00000   1449.09268      0.00068
    36.61046   1428.00000   1457.56714      0.00070
    36.62046   1448.00000   1466.46555      0.00069
    36.63046   1490.00000   1475.81325      0.00067
    36.64046   1443.00000   1485.63458      0.00069
    36.65046   1522.00000   1495.94992      0.00066
    36.66046   1510.00000   1506.79770      0.00066
    36.67046   1516.00000   1518.21691      0.00066
    36.68046   1597.00000   1530.24928      0.00063
    36.69046   1584.00000   1542.94186      0.00063
    36.70046   1587.00000   1556.34772      0.00063
    36.71046   1617.00000   1570.52664      0.00062
    36.72046   1643.00000   1585.54589      0.00061
    36.73046   1629.00000   1601.48087      0.00061
    36.74046   1613.00000   1618.41577      0.00062
    36.75046   1713.00000   1636.44415      0.00058
    36.76046   1698.00000   1655.66932      0.00059
    36.77046   1715.00000   1676.20460      0.00058
    36.78046   1761.00000   1698.17327      0.00057
    36.79046   1836.00000   1721.70823      0.00054
    36.80046   1822.00000   1746.95127      0.00055
    36.81046   1885.00000   1774.05193      0.00053
    36.82046   1890.00000   1803.16579      0.00053
    36.83046   1940.00000   1834.45223      0.00052
    36.84046   1966.00000   1868.07152      0.00051
    36.85046   2023.00000   1904.18131      0.00049
    36.86046   2061.00000   1942.93235      0.00049
    36.87046   2137.00000   1984.46361      0.00047
    36.88046   2120.00000   2028.89671      0.00047
    36.89046   2176.00000   2076.32971      0.00046
    36.90046   2306.00000   2126.83036      0.00043
    36.91047   2299.00000   2180.48417      0.00043
    36.92046   2329.00000   2237.11076      0.00043
    36.93047   2376.00000   2296.86947      0.00042
    36.94046   2456.00000   2359.39323      0.00041
    36.95047   2660.00000   2424.73534      0.00038
    36.96046   2637.00000   2492.36132      0.00038
    36.97047   2748.00000   2562.18324      0.00036
    36.98046   2861.00000   2633.47182      0.00035
    36.99047   2796.00000   2705.96038      0.00036
    37.00047   2945.00000   2778.77391      0.00034
    37.01047   2955.00000   2851.21012      0.00034
    37.02047   3011.00000   2922.37126      0.00033
    37.03047   3128.00000   2991.23823      0.00032
    37.04047   3174.00000   3056.72334      0.00032
    37.05047   3212.00000   3117.63529      0.00031
    37.06047   3304.00000   3172.61889      0.00030
    37.07047   3338.00000   3220.30592      0.00030
    37.08047   3378.00000   3259.34522      0.00030
    37.09047   3536.00000   3288.46432      0.00028
    37.10047   3430.00000   3306.55017      0.00029
    37.11047   3403.00000   3312.74739      0.00029
    37.12047   3355.00000   3306.54185      0.00030
    37.13047   3345.00000   3287.82463      0.00030
    37.14047   3402.00000   3256.92499      0.00029
    37.15047   3262.00000   3214.60041      0.00031
    37.16047   3171.00000   3161.98336      0.00032
    37.17047   3204.00000   3100.49333      0.00031
    37.18047   3171.00000   3031.72916      0.00032
    37.19047   3001.00000   2957.35899      0.00033
    37.20047   2948.00000   2879.02282      0.00034
    37.21047   2801.00000   2798.25730      0.00036
    37.22047   2762.00000   2716.44593      0.00036
    37.23047   2709.00000   2634.79307      0.00037
    37.24047   2569.00000   2554.31665      0.00039
    37.25047   2497.00000   2475.85390      0.00040
    37.26047   2328.00000   2400.07466      0.00043
    37.27047   2273.00000   2327.49813      0.00044
    37.28047   2239.00000   2258.51040      0.00045
    37.29047   2132.00000   2193.38116      0.00047
    37.30047   2138.00000   2132.27892      0.00047
    37.31047   2027.00000   2075.28462      0.00049
    37.32047   2009.00000   2022.40381      0.00050
    37.33047   1915.00000   1973.57753      0.00052
    37.34047   1775.00000   1928.69231      0.00056
    37.35048   1850.00000   1887.55034      0.00054
    37.36047   1841.00000   1850.07322      0.00054
    37.37048   1788.00000   1815.88802      0.00056
    37.38047   1787.00000   1784.88065      0.00056
    37.39048   1694.00000   1756.65429      0.00059
    37.40047   1683.00000   1731.05547      0.00059
    37.41048   1726.00000   1707.70903      0.00058
    37.42048   1716.00000   1686.41599      0.00058
    37.43048   1596.00000   1666.88819      0.00063
    37.44048   1663.00000   1648.87512      0.00060
    37.45048   1610.00000   1632.14478      0.00062
    37.46048   1602.00000   1616.48843      0.00062
    37.47048   1507.00000   1601.72456      0.00066
    37.48048   1489.00000   1587.70174      0.00067
    37.49048   1608.00000   1574.30008      0.00062
    37.50048   1554.00000   1561.43135      0.00064
    37.51048   1547.00000   1549.03606      0.00065
    37.52048   1474.00000   1537.07198      0.00068
    37.53048   1422.00000   1525.51884      0.00070
    37.54048   1425.00000   1514.38007      0.00070
    37.55048   1432.00000   1503.66573      0.00070
    37.56048   1444.00000   1493.39035      0.00069
    37.57048   1422.00000   1483.57137      0.00070
    37.58048   1401.00000   1474.22616      0.00071
    37.59048   1411.00000   1465.36546      0.00071
    37.60048   1420.00000   1457.00394      0.00070
    37.61048   1392.00000   1449.15450      0.00072
    37.62048   1430.00000   1441.82662      0.00070
    37.63048   1367.00000   1435.02773      0.00073
    37.64048   1340.00000   1428.76390      0.00075
    37.65048   1396.00000   1423.04018      0.00072
    37.66048   1401.00000   1417.86125      0.00071
    37.67048   1401.00000   1413.23182      0.00071
    37.68048   1390.00000   1409.15719      0.00072
    37.69048   1431.00000   1405.64382      0.00070
    37.70048   1405.00000   1402.69987      0.00071
    37.71048   1328.00000   1400.33580      0.00075
    37.72048   1390.00000   1398.56492      0.00072
    37.73048   1428.00000   1397.40404      0.00070
    37.74048   1370.00000   1396.87394      0.00073
    37.75048   1394.00000   1396.99994      0.00072
    37.76048   1387.00000   1397.81235      0.00072
    37.77048   1372.00000   1399.34681      0.00073
    37.78048   1363.00000   1401.64448      0.00073
    37.79049   1341.00000   1404.75588      0.00075
    37.80048   1411.00000   1408.72135      0.00071
    37.81049   1337.00000   1413.61504      0.00075
    37.82048   1397.00000   1419.47607      0.00072
    37.83049   1410.00000   1426.39065      0.00071
    37.84048   1391.00000   1434.37827      0.00072
    37.85049   1456.00000   1443.54032      0.00069
    37.86049   1405.00000   1454.07227      0.00071
    37.87049   1440.00000   1465.97664      0.00069
    37.88049   1442.00000   1479.29077      0.00069
    37.89049   1489.00000   1494.07179      0.00067
    37.90049   1473.00000   1510.36854      0.00068
    37.91049   1439.00000   1528.21711      0.00069
    37.92049   1486.00000   1547.63765      0.00067
    37.93049   1561.00000   1568.63126      0.00064
    37.94049   1572.00000   1591.17691      0.00064
    37.95049   1542.00000   1615.22838      0.00065
    37.96049   1654.00000   1640.71135      0.00060
    37.97049   1586.00000   1667.52066      0.00063
    37.98049   1679.00000   1695.51769      0.00060
    37.99049   1727.00000   1724.52797      0.00058
    38.00049   1804.00000   1754.33907      0.00055
    38.01049   1766.00000   1784.69895      0.00057
    38.02049   1871.00000   1815.31505      0.00053
    38.03049   1810.00000   1845.85478      0.00055
    38.04049   1885.00000   1875.94811      0.00053
    38.05049   1903.00000   1905.19346      0.00053
    38.06049   1951.00000   1933.16806      0.00051
    38.07049   1986.00000   1959.44418      0.00050
    38.08049   1984.00000   1983.61181      0.00050
    38.09049   2049.00000   2005.30750      0.00049
    38.10049   2124.00000   2024.24733      0.00047
    38.11049   2146.00000   2040.26004      0.00047
    38.12049   2080.00000   2053.31466      0.00048
    38.13049   2096.00000   2063.53658      0.00048
    38.14049   2150.00000   2071.20741      0.00047
    38.15049   2171.00000   2076.74636      0.00046
    38.16049   2199.00000   2080.66603      0.00045
    38.17049   2205.00000   2083.51970      0.00045
    38.18049   2157.00000   2085.89006      0.00046
    38.19049   2204.00000   2088.31131      0.00045
    38.20049   2150.00000   2091.23200      0.00047
    38.21049   2161.00000   2094.99167      0.00046
    38.22049   2203.00000   2099.80414      0.00045
    38.23050   2222.00000   2105.75641      0.00045
    38.24049   2186.00000   2112.77342      0.00046
    38.25050   2202.00000   2120.69837      0.00045
    38.26049   2198.00000   2129.18956      0.00045
    38.27050   2254.00000   2137.85811      0.00044
    38.28049   2261.00000   2146.14967      0.00044
    38.29050   2248.00000   2153.49745      0.00044
    38.30050   2224.00000   2159.23171      0.00045
    38.31050   2223.00000   2162.70098      0.00045
    38.32050   2249.00000   2163.28046      0.00044
    38.33050   2193.00000   2160.43204      0.00046
    38.34050   2219.00000   2153.75777      0.00045
    38.35050   2163.00000   2143.04599      0.00046
    38.36050   2106.00000   2128.30089      0.00047
    38.37050   2181.00000   2109.74810      0.00046
    38.38050   2187.00000   2087.81401      0.00046
    38.39050   2073.00000   2063.08447      0.00048
    38.40050   2054.00000   2036.24468      0.00049
    38.41050   2074.00000   2008.01118      0.00048
    38.42050   2055.00000   1979.07811      0.00049
    38.43050   2132.00000   1950.08631      0.00047
    38.44050   2064.00000   1921.66321      0.00048
    38.45050   2044.00000   1894.25930      0.00049
    38.46050   2051.00000   1868.19719      0.00049
    38.47050   1976.00000   1843.72023      0.00051
    38.48050   2028.00000   1820.97764      0.00049
    38.49050   1991.00000   1800.02760      0.00050
    38.50050   1943.00000   1780.84583      0.00051
    38.51050   1949.00000   1763.33514      0.00051
    38.52050   1893.00000   1747.33639      0.00053
    38.53050   1901.00000   1732.64145      0.00053
    38.54050   1805.00000   1719.00883      0.00055
    38.55050   1878.00000   1706.18207      0.00053
    38.56050   1904.00000   1693.91035      0.00053
    38.57050   1731.00000   1681.96992      0.00058
    38.58050   1763.00000   1670.18358      0.00057
    38.59050   1771.00000   1658.43561      0.00056
    38.60050   1804.00000   1646.67925      0.00055
    38.61050   1750.00000   1634.93570      0.00057
    38.62050   1695.00000   1623.28561      0.00059
    38.63050   1651.00000   1611.85245      0.00061
    38.64050   1730.00000   1600.77255      0.00058
    38.65051   1705.00000   1590.19293      0.00059
    38.66050   1714.00000   1580.30083      0.00058
    38.67051   1657.00000   1571.18946      0.00060
    38.68050   1660.00000   1562.98358      0.00060
    38.69051   1575.00000   1555.75380      0.00063
    38.70050   1545.00000   1549.60182      0.00065
    38.71051   1525.00000   1544.54866      0.00066
    38.72050   1650.00000   1540.64311      0.00061
    38.73051   1535.00000   1537.87994      0.00065
    38.74051   1569.00000   1536.27038      0.00064
    38.75051   1593.00000   1535.80271      0.00063
    38.76051   1564.00000   1536.46595      0.00064
    38.77051   1535.00000   1538.25169      0.00065
    38.78051   1507.00000   1541.15862      0.00066
    38.79051   1567.00000   1545.20535      0.00064
    38.80051   1542.00000   1550.46163      0.00065
    38.81051   1512.00000   1556.98584      0.00066
    38.82051   1463.00000   1564.87806      0.00068
    38.83051   1577.00000   1574.27582      0.00063
    38.84051   1617.00000   1585.33628      0.00062
    38.85051   1624.00000   1598.23519      0.00062
    38.86051   1611.00000   1613.17717      0.00062
    38.87051   1612.00000   1630.36428      0.00062
    38.88051   1636.00000   1649.98729      0.00061
    38.89051   1642.00000   1672.21845      0.00061
    38.90051   1741.00000   1697.20282      0.00057
    38.91051   1672.00000   1725.05066      0.00060
    38.92051   1732.00000   1755.83081      0.00058
    38.93051   1740.00000   1789.56476      0.00057
    38.94051   1770.00000   1826.22109      0.00056
    38.95051   1799.00000   1865.71005      0.00056
    38.96051   1798.00000   1907.87814      0.00056
    38.97051   1892.00000   1952.50267      0.00053
    38.98051   1970.00000   1999.28630      0.00051
    38.99051   2072.00000   2047.85194      0.00048
    39.00051   1977.00000   2097.73818      0.00051
    39.01051   2103.00000   2148.39615      0.00048
    39.02051   2234.00000   2199.18863      0.00045
    39.03051   2225.00000   2249.39278      0.00045
    39.04051   2363.00000   2298.20822      0.00042
    39.05051   2376.00000   2344.77227      0.00042
    39.06051   2390.00000   2388.18393      0.00042
    39.07051   2437.00000   2427.53753      0.00041
    39.08051   2517.00000   2461.96554      0.00040
    39.09052   2504.00000   2490.71616      0.00040
    39.10051   2555.00000   2513.06188      0.00039
    39.11052   2554.00000   2528.64252      0.00039
    39.12051   2634.00000   2537.12755      0.00038
    39.13052   2623.00000   2538.53430      0.00038
    39.14051   2624.00000   2533.03636      0.00038
    39.15052   2629.00000   2520.98885      0.00038
    39.16051   2576.00000   2502.93178      0.00039
    39.17052   2537.00000   2479.38238      0.00039
    39.18052   2512.00000   2451.01516      0.00040
    39.19052   2521.00000   2418.42001      0.00040
    39.20052   2442.00000   2382.17312      0.00041
    39.21052   2393.00000   2342.80365      0.00042
    39.22052   2284.00000   2300.79140      0.00044
    39.23052   2278.00000   2256.57338      0.00044
    39.24052   2206.00000   2210.55584      0.00045
    39.25052   2149.00000   2163.12873      0.00047
    39.26052   2152.00000   2114.67902      0.00046
    39.27052   2079.00000   2065.60021      0.00048
    39.28052   2019.00000   2016.29563      0.00050
    39.29052   1904.00000   1967.17498      0.00053
    39.30052   1866.00000   1918.64497      0.00054
    39.31052   1903.00000   1871.09622      0.00053
    39.32052   1864.00000   1824.88935      0.00054
    39.33052   1786.00000   1780.34292      0.00056
    39.34052   1701.00000   1737.72494      0.00059
    39.35052   1761.00000   1697.24874      0.00057
    39.36052   1654.00000   1659.07289      0.00060
    39.37052   1656.00000   1623.30436      0.00060
    39.38052   1627.00000   1590.00348      0.00061
    39.39052   1603.00000   1559.19039      0.00062
    39.40052   1601.00000   1530.85151      0.00062
    39.41052   1574.00000   1504.94586      0.00064
    39.42052   1541.00000   1481.41074      0.00065
    39.43052   1553.00000   1460.16669      0.00064
    39.44052   1472.00000   1441.12181      0.00068
    39.45052   1527.00000   1424.17525      0.00065
    39.46052   1487.00000   1409.22027      0.00067
    39.47052   1537.00000   1396.14659      0.00065
    39.48052   1472.00000   1384.84244      0.00068
    39.49052   1477.00000   1375.19637      0.00068
    39.50052   1471.00000   1367.09831      0.00068
    39.51052   1449.00000   1360.43669      0.00069
    39.52052   1416.00000   1355.10145      0.00071
    39.53053   1432.00000   1350.98778      0.00070
    39.54052   1448.00000   1348.00684      0.00069
    39.55053   1435.00000   1346.04858      0.00070
    39.56052   1388.00000   1345.02595      0.00072
    39.57053   1466.00000   1344.84170      0.00068
    39.58052   1529.00000   1345.40587      0.00065
    39.59053   1440.00000   1346.63081      0.00069
    39.60052   1370.00000   1348.42308      0.00073
    39.61053   1442.00000   1350.70127      0.00069
    39.62053   1412.00000   1353.37109      0.00071
    39.63053   1414.00000   1356.34663      0.00071
    39.64053   1379.00000   1359.54069      0.00073
    39.65053   1487.00000   1362.86801      0.00067
    39.66053   1463.00000   1366.24705      0.00068
    39.67053   1462.00000   1369.60273      0.00068
    39.68053   1455.00000   1372.86978      0.00069
    39.69053   1451.00000   1375.99658      0.00069
    39.70053   1392.00000   1378.94915      0.00072
    39.71053   1464.00000   1381.71455      0.00068
    39.72053   1482.00000   1384.30317      0.00067
    39.73053   1463.00000   1386.74936      0.00068
    39.74053   1349.00000   1389.11012      0.00074
    39.75053   1324.00000   1391.46195      0.00076
    39.76053   1421.00000   1393.89625      0.00070
    39.77053   1368.00000   1396.51393      0.00073
    39.78053   1383.00000   1399.42001      0.00072
    39.79053   1396.00000   1402.71863      0.00072
    39.80053   1393.00000   1406.50912      0.00072
    39.81053   1458.00000   1410.88297      0.00069
    39.82053   1382.00000   1415.92179      0.00072
    39.83053   1410.00000   1421.69608      0.00071
    39.84053   1398.00000   1428.26446      0.00072
    39.85053   1421.00000   1435.67329      0.00070
    39.86053   1365.00000   1443.95639      0.00073
    39.87053   1359.00000   1453.13481      0.00074
    39.88053   1390.00000   1463.21652      0.00072
    39.89053   1412.00000   1474.19606      0.00071
    39.90053   1347.00000   1486.05414      0.00074
    39.91053   1428.00000   1498.75742      0.00070
    39.92053   1439.00000   1512.25868      0.00069
    39.93053   1478.00000   1526.49262      0.00068
    39.94053   1490.00000   1541.36816      0.00067
    39.95053   1497.00000   1556.78302      0.00067
    39.96053   1489.00000   1572.60656      0.00067
    39.97054   1517.00000   1588.74323      0.00066
    39.98053   1528.00000   1605.00401      0.00065
    39.99054   1465.00000   1621.15129      0.00068
    40.00053   1553.00000   1636.89056      0.00064
    40.01054   1525.00000   1652.12614      0.00066
    40.02053   1527.00000   1666.57972      0.00065
    40.03054   1559.00000   1680.07555      0.00064
    40.04053   1584.00000   1692.32657      0.00063
    40.05054   1549.00000   1703.17331      0.00065
    40.06054   1583.00000   1712.39777      0.00063
    40.07054   1608.00000   1719.87638      0.00062
    40.08054   1619.00000   1725.52784      0.00062
    40.09054   1627.00000   1729.33203      0.00061
    40.10054   1693.00000   1731.33073      0.00059
    40.11054   1665.00000   1731.62231      0.00060
    40.12054   1646.00000   1730.35060      0.00061
    40.13054   1664.00000   1727.68902      0.00060
    40.14054   1687.00000   1723.82718      0.00059
    40.15054   1608.00000   1718.95424      0.00062
    40.16054   1610.00000   1713.24655      0.00062
    40.17054   1605.00000   1706.86007      0.00062
    40.18054   1625.00000   1699.92705      0.00062
    40.19054   1527.00000   1692.55616      0.00065
    40.20054   1576.00000   1684.83829      0.00063
    40.21054   1501.00000   1676.85186      0.00067
    40.22054   1564.00000   1668.66919      0.00064
    40.23054   1531.00000   1660.36242      0.00065
    40.24054   1483.00000   1652.00734      0.00067
    40.25054   1485.00000   1643.68460      0.00067
    40.26054   1483.00000   1635.47813      0.00067
    40.27054   1437.00000   1627.47022      0.00070
    40.28054   1424.00000   1619.73404      0.00070
    40.29054   1454.00000   1612.33216      0.00069
    40.30054   1471.00000   1605.30645      0.00068
    40.31054   1414.00000   1598.67286      0.00071
    40.32054   1397.00000   1592.41836      0.00072
    40.33054   1441.00000   1586.49940      0.00069
    40.34054   1412.00000   1580.84234      0.00071
    40.35054   1422.00000   1575.34581      0.00070
    40.36054   1383.00000   1569.88493      0.00072
    40.37054   1362.00000   1564.31712      0.00073
    40.38054   1374.00000   1558.48945      0.00073
    40.39054   1391.00000   1552.24706      0.00072
    40.40054   1422.00000   1545.44239      0.00070
    40.41055   1403.00000   1537.93691      0.00071
    40.42054   1395.00000   1529.64776      0.00072
    40.43055   1411.00000   1520.46992      0.00071
    40.44054   1356.00000   1510.40240      0.00074
    40.45055   1393.00000   1499.40859      0.00072
    40.46054   1382.00000   1487.59992      0.00072
    40.47055   1349.00000   1475.06002      0.00074
    40.48055   1326.00000   1461.78839      0.00075
    40.49055   1258.00000   1447.92026      0.00079
    40.50055   1361.00000   1433.60755      0.00073
    40.51055   1392.00000   1418.94581      0.00072
    40.52055   1362.00000   1404.01940      0.00073
    40.53055   1352.00000   1389.21978      0.00074
    40.54055   1368.00000   1374.84389      0.00073
    40.55055   1388.00000   1360.77722      0.00072
    40.56055   1291.00000   1347.05609      0.00077
    40.57055   1312.00000   1333.75448      0.00076
    40.58055   1314.00000   1320.93360      0.00076
    40.59055   1317.00000   1308.64817      0.00076
    40.60055   1284.00000   1296.93348      0.00078
    40.61055   1302.00000   1285.77846      0.00077
    40.62055   1273.00000   1275.21022      0.00079
    40.63055   1234.00000   1265.24238      0.00081
    40.64055   1286.00000   1255.87645      0.00078
    40.65055   1197.00000   1247.11415      0.00084
    40.66055   1213.00000   1238.93961      0.00082
    40.67055   1184.00000   1231.33620      0.00084
    40.68055   1163.00000   1224.28489      0.00086
    40.69055   1189.00000   1217.76345      0.00084
    40.70055   1148.00000   1211.74635      0.00087
    40.71055   1171.00000   1206.20641      0.00085
    40.72055   1092.00000   1201.11456      0.00092
    40.73055   1127.00000   1196.44025      0.00089
    40.74055   1109.00000   1192.15207      0.00090
    40.75055   1099.00000   1188.21830      0.00091
    40.76055   1071.00000   1184.60756      0.00093
    40.77055   1119.00000   1181.28941      0.00089
    40.78055   1083.00000   1178.23508      0.00092
    40.79055   1141.00000   1175.41803      0.00088
    40.80055   1108.00000   1172.81463      0.00090
    40.81055   1125.00000   1170.40451      0.00089
    40.82055   1099.00000   1168.17087      0.00091
    40.83055   1083.00000   1166.10052      0.00092
    40.84055   1072.00000   1164.18381      0.00093
    40.85056   1146.00000   1162.41251      0.00087
    40.86055   1067.00000   1160.78841      0.00094
    40.87056   1120.00000   1159.30368      0.00089
    40.88055   1041.00000   1157.96258      0.00096
    40.89056   1140.00000   1156.75875      0.00088
    40.90055   1073.00000   1155.70286      0.00093
    40.91056   1106.00000   1154.79356      0.00090
    40.92056   1122.00000   1154.01516      0.00089
    40.93056   1111.00000   1153.37583      0.00090
    40.94056   1163.00000   1152.88106      0.00086
    40.95056   1104.00000   1152.53128      0.00091
    40.96056   1092.00000   1152.32642      0.00092
    40.97056   1096.00000   1152.26605      0.00091
    40.98056   1092.00000   1152.34947      0.00092
    40.99056   1050.00000   1152.57567      0.00095
    41.00056   1153.00000   1152.94337      0.00087
    41.01056   1107.00000   1153.45099      0.00090
    41.02056   1125.00000   1154.09664      0.00089
    41.03056   1117.00000   1154.87808      0.00090
    41.04056   1156.00000   1155.79281      0.00087
    41.05056   1101.00000   1156.83874      0.00091
    41.06056   1153.00000   1158.01229      0.00087
    41.07056   1188.00000   1159.30969      0.00084
    41.08056   1161.00000   1160.72681      0.00086
    41.09056   1147.00000   1162.25904      0.00087
    41.10056   1207.00000   1163.90117      0.00083
    41.11056   1211.00000   1165.64776      0.00083
    41.12056   1186.00000   1167.49000      0.00084
    41.13056   1166.00000   1169.40905      0.00086
    41.14056   1205.00000   1171.41245      0.00083
    41.15056   1204.00000   1173.47102      0.00083
    41.16056   1133.00000   1175.54290      0.00088
    41.17056   1209.00000   1177.65718      0.00083
    41.18056   1237.00000   1179.99772      0.00081
    41.19056   1151.00000   1182.43711      0.00087
    41.20056   1219.00000   1184.93082      0.00082
    41.21056   1223.00000   1187.47202      0.00082
    41.22056   1185.00000   1190.05470      0.00084
    41.23056   1235.00000   1192.67329      0.00081
    41.24056   1312.00000   1195.32267      0.00076
    41.25056   1223.00000   1197.99827      0.00082
    41.26056   1222.00000   1200.69592      0.00082
    41.27057   1239.00000   1203.41437      0.00081
    41.28056   1187.00000   1206.14228      0.00084
    41.29057   1251.00000   1208.88453      0.00080
    41.30056   1281.00000   1211.58888      0.00078
    41.31057   1263.00000   1214.24336      0.00079
    41.32056   1229.00000   1217.05995      0.00081
    41.33057   1171.00000   1219.94461      0.00085
    41.34056   1225.00000   1222.84994      0.00082
    41.35057   1219.00000   1225.78828      0.00082
    41.36057   1279.00000   1228.75146      0.00078
    41.37057   1285.00000   1231.74243      0.00078
    41.38057   1287.00000   1234.76051      0.00078
    41.39057   1328.00000   1237.80423      0.00075
    41.40057   1282.00000   1240.87148      0.00078
    41.41057   1297.00000   1243.95965      0.00077
    41.42057   1249.00000   1247.06585      0.00080
    41.43057   1298.00000   1250.18714      0.00077
    41.44057   1232.00000   1253.32076      0.00081
    41.45057   1248.00000   1256.46346      0.00080
    41.46057   1322.00000   1259.60586      0.00076
    41.47057   1338.00000   1262.74711      0.00075
    41.48057   1296.00000   1265.96993      0.00077
    41.49057   1248.00000   1269.25118      0.00080
    41.50057   1358.00000   1272.58096      0.00074
    41.51057   1297.00000   1275.96753      0.00077
    41.52057   1343.00000   1279.41966      0.00074
    41.53057   1272.00000   1282.94472      0.00079
    41.54057   1259.00000   1286.54731      0.00079
    41.55057   1307.00000   1290.22832      0.00077
    41.56057   1317.00000   1293.98402      0.00076
    41.57057   1359.00000   1297.80541      0.00074
    41.58057   1322.00000   1301.67782      0.00076
    41.59057   1240.00000   1305.58072      0.00081
    41.60057   1274.00000   1309.48791      0.00078
    41.61057   1383.00000   1313.36785      0.00072
    41.62057   1344.00000   1317.18423      0.00074
    41.63057   1345.00000   1320.89681      0.00074
    41.64057   1232.00000   1324.46224      0.00081
    41.65057   1325.00000   1327.83360      0.00075
    41.66057   1296.00000   1330.95221      0.00077
    41.67057   1377.00000   1333.77407      0.00073
    41.68057   1389.00000   1336.39214      0.00072
    41.69057   1366.00000   1338.72087      0.00073
    41.70057   1352.00000   1340.70835      0.00074
    41.71058   1408.00000   1342.33591      0.00071
    41.72057   1336.00000   1343.58575      0.00075
    41.73058   1373.00000   1344.45394      0.00073
    41.74057   1350.00000   1344.93125      0.00074
    41.75058   1382.00000   1345.01658      0.00072
    41.76057   1385.00000   1344.70777      0.00072
    41.77058   1387.00000   1344.00311      0.00072
    41.78057   1408.00000   1342.90475      0.00071
    41.79058   1361.00000   1341.40839      0.00073
    41.80058   1388.00000   1339.51744      0.00072
    41.81058   1368.00000   1337.23069      0.00073
    41.82058   1365.00000   1334.54861      0.00073
    41.83058   1401.00000   1331.47259      0.00071
    41.84058   1391.00000   1328.00556      0.00072
    41.85058   1401.00000   1324.15261      0.00071
    41.86058   1293.00000   1319.92177      0.00077
    41.87058   1367.00000   1315.32475      0.00073
    41.88058   1345.00000   1310.37762      0.00074
    41.89058   1347.00000   1305.10132      0.00074
    41.90058   1306.00000   1299.52189      0.00077
    41.91058   1344.00000   1293.67041      0.00074
    41.92058   1320.00000   1287.58258      0.00076
    41.93058   1330.00000   1281.29784      0.00075
    41.94058   1316.00000   1274.85836      0.00076
    41.95058   1270.00000   1268.30776      0.00079
    41.96058   1316.00000   1261.68978      0.00076
    41.97058   1340.00000   1255.04716      0.00075
    41.98058   1294.00000   1248.42070      0.00077
    41.99058   1255.00000   1241.84768      0.00080
    42.00058   1229.00000   1235.35972      0.00081
    42.01058   1300.00000   1228.98794      0.00077
    42.02058   1295.00000   1222.75842      0.00077
    42.03058   1272.00000   1216.69313      0.00079
    42.04058   1311.00000   1210.81045      0.00076
    42.05058   1222.00000   1205.12505      0.00082
    42.06058   1283.00000   1199.64815      0.00078
    42.07058   1271.00000   1194.38778      0.00079
    42.08058   1197.00000   1189.34885      0.00084
    42.09058   1259.00000   1184.53261      0.00079
    42.10058   1106.00000   1179.93474      0.00090
    42.11058   1165.00000   1175.55588      0.00086
    42.12058   1184.00000   1171.42774      0.00084
    42.13058   1203.00000   1167.52615      0.00083
    42.14058   1206.00000   1163.83826      0.00083
    42.15059   1223.00000   1160.35279      0.00082
    42.16058   1194.00000   1157.07077      0.00084
    42.17059   1189.00000   1153.96867      0.00084
    42.18058   1129.00000   1151.04773      0.00089
    42.19059   1087.00000   1148.28464      0.00092
    42.20058   1089.00000   1145.68003      0.00092
    42.21059   1106.00000   1143.21611      0.00090
    42.22058   1139.00000   1140.88350      0.00088
    42.23059   1104.00000   1138.61899      0.00091
    42.24059   1109.00000   1136.43156      0.00090
    42.25059   1099.00000   1134.31526      0.00091
    42.26059   1099.00000   1132.25676      0.00091
    42.27059   1142.00000   1130.24300      0.00088
    42.28059   1053.00000   1128.26203      0.00095
    42.29059   1060.00000   1126.30326      0.00094
    42.30059   1081.00000   1124.35755      0.00093
    42.31059   1054.00000   1122.41727      0.00095
    42.32059   1118.00000   1120.47621      0.00089
    42.33059   1071.00000   1118.52943      0.00093
    42.34059   1072.00000   1116.57322      0.00093
    42.35059   1045.00000   1114.60482      0.00096
    42.36059   1095.00000   1112.62225      0.00091
    42.37059   1044.00000   1110.62404      0.00096
    42.38059   1093.00000   1108.60909      0.00091
    42.39059   1023.00000   1106.57644      0.00098
    42.40059   1117.00000   1104.52524      0.00090
    42.41059   1124.00000   1102.45458      0.00089
    42.42059   1010.00000   1100.36360      0.00099
    42.43059   1029.00000   1098.25137      0.00097
    42.44059   1096.00000   1096.11713      0.00091
    42.45059   1098.00000   1093.96049      0.00091
    42.46059   1065.00000   1091.78174      0.00094
    42.47059   1056.00000   1089.57842      0.00095
    42.48059   1032.00000   1087.34079      0.00097
    42.49059   1090.00000   1085.06816      0.00092
    42.50059   1014.00000   1082.75431      0.00099
    42.51059   1044.00000   1080.37816      0.00096
    42.52059   1096.00000   1077.88018      0.00091
    42.53059   1015.00000   1075.27502      0.00099
    42.54059   1087.00000   1072.96014      0.00092
    42.55059   1070.00000   1070.75802      0.00093
    42.56059   1048.00000   1068.57716      0.00095
    42.57059   1049.00000   1066.41707      0.00095
    42.58059   1066.00000   1064.28170      0.00094
    42.59060   1039.00000   1062.17339      0.00096
    42.60059   1061.00000   1060.10230      0.00094
    42.61060   1076.00000   1058.06286      0.00093
    42.62059   1012.00000   1056.06316      0.00099
    42.63060   1053.00000   1054.09155      0.00095
    42.64059   1066.00000   1052.17234      0.00094
    42.65060    974.00000   1050.33766      0.00103
    42.66059   1009.00000   1048.57134      0.00099
    42.67060   1058.00000   1046.86010      0.00095
    42.68060   1000.00000   1045.21056      0.00100
    42.69060   1075.00000   1043.62210      0.00093
    42.70060   1038.00000   1042.09539      0.00096
    42.71060   1050.00000   1040.63071      0.00095
    42.72060    979.00000   1039.22794      0.00102
    42.73060    971.00000   1037.88657      0.00103
    42.74060   1029.00000   1036.60573      0.00097
    42.75060   1118.00000   1035.38416      0.00089
    42.76060   1099.00000   1034.22022      0.00091
    42.77060   1063.00000   1033.11190      0.00094
    42.78060   1048.00000   1032.05684      0.00095
    42.79060   1021.00000   1031.05226      0.00098
    42.80060   1090.00000   1030.09505      0.00092
    42.81060   1019.00000   1029.18173      0.00098
    42.82060   1085.00000   1028.30847      0.00092
    42.83060   1067.00000   1027.47116      0.00094
    42.84060    987.00000   1026.66544      0.00101
    42.85060   1053.00000   1025.88685      0.00095
    42.86060    980.00000   1025.13108      0.00102
    42.87060   1090.00000   1024.39486      0.00092
    42.88060   1013.00000   1023.67538      0.00099
    42.89060   1033.00000   1022.96041      0.00097
    42.90060    984.00000   1022.24082      0.00102
    42.91060   1020.00000   1021.51769      0.00098
    42.92060   1054.00000   1020.78993      0.00095
    42.93060   1045.00000   1020.05521      0.00096
    42.94060   1035.00000   1019.31201      0.00097
    42.95060    996.00000   1018.55984      0.00100
    42.96060   1072.00000   1017.79943      0.00093
    42.97060   1052.00000   1017.03345      0.00095
    42.98060   1059.00000   1016.26529      0.00094
    42.99060   1051.00000   1015.48915      0.00095
    43.00060   1057.00000   1014.70868      0.00095
    43.01060   1033.00000   1013.93095      0.00097
    43.02060   1018.00000   1013.16089      0.00098
    43.03061   1083.00000   1012.40197      0.00092
    43.04060   1030.00000   1011.66063      0.00097
    43.05061   1021.00000   1010.93802      0.00098
    43.06060   1020.00000   1010.24090      0.00098
    43.07061   1000.00000   1009.57016      0.00100
    43.08060    977.00000   1008.93187      0.00102
    43.09061    979.00000   1008.32663      0.00102
    43.10061   1020.00000   1007.75920      0.00098
    43.11061   1026.00000   1007.23178      0.00097
    43.12061    979.00000   1006.74715      0.00102
    43.13061    958.00000   1006.30709      0.00104
    43.14061   1012.00000   1005.91154      0.00099
    43.15061    957.00000   1005.56348      0.00104
    43.16061   1011.00000   1005.26545      0.00099
    43.17061   1005.00000   1005.01941      0.00100
    43.18061    993.00000   1004.82732      0.00101
    43.19061   1019.00000   1004.69125      0.00098
    43.20061    984.00000   1004.61340      0.00102
    43.21061   1028.00000   1004.59618      0.00097
    43.22061   1022.00000   1004.64222      0.00098
    43.23061   1062.00000   1004.75444      0.00094
    43.24061   1018.00000   1004.93611      0.00098
    43.25061   1017.00000   1005.19091      0.00098
    43.26061   1060.00000   1005.52284      0.00094
    43.27061   1051.00000   1005.93633      0.00095
    43.28061   1040.00000   1006.43584      0.00096
    43.29061    993.00000   1007.02388      0.00101
    43.30061   1003.00000   1007.70558      0.00100
    43.31061    969.00000   1008.51559      0.00103
    43.32061   1033.00000   1009.45882      0.00097
    43.33061   1029.00000   1010.53773      0.00097
    43.34061   1004.00000   1011.76448      0.00100
    43.35061   1046.00000   1013.15458      0.00096
    43.36061   1024.00000   1014.72330      0.00098
    43.37061   1064.00000   1016.48677      0.00094
    43.38061   1045.00000   1018.46860      0.00096
    43.39061   1045.00000   1020.69485      0.00096
    43.40061   1047.00000   1023.19404      0.00096
    43.41061   1064.00000   1025.98819      0.00094
    43.42061   1024.00000   1029.09880      0.00098
    43.43061   1033.00000   1032.56573      0.00097
    43.44061   1048.00000   1036.42791      0.00095
    43.45061   1062.00000   1040.72340      0.00094
    43.46061   1061.00000   1045.49197      0.00094
    43.47062   1108.00000   1050.78032      0.00090
    43.48061   1084.00000   1056.61454      0.00092
    43.49062   1097.00000   1063.06020      0.00091
    43.50061   1073.00000   1070.13472      0.00093
    43.51062   1082.00000   1077.90731      0.00092
    43.52061   1061.00000   1086.38730      0.00094
    43.53062   1054.00000   1095.64452      0.00095
    43.54062   1084.00000   1105.68558      0.00092
    43.55062   1087.00000   1116.54609      0.00092
    43.56062   1098.00000   1128.24605      0.00091
    43.57062   1130.00000   1140.79675      0.00088
    43.58062   1163.00000   1154.19910      0.00086
    43.59062   1117.00000   1168.44182      0.00090
    43.60062   1159.00000   1183.49958      0.00086
    43.61062   1187.00000   1199.33120      0.00084
    43.62062   1149.00000   1215.87790      0.00087
    43.63062   1170.00000   1233.06161      0.00085
    43.64062   1244.00000   1250.78339      0.00080
    43.65062   1221.00000   1268.92207      0.00082
    43.66062   1237.00000   1287.33310      0.00081
    43.67062   1282.00000   1305.84799      0.00078
    43.68062   1279.00000   1324.27430      0.00078
    43.69062   1216.00000   1342.39684      0.00082
    43.70062   1296.00000   1359.98020      0.00077
    43.71062   1339.00000   1376.77324      0.00075
    43.72062   1395.00000   1392.51586      0.00072
    43.73062   1404.00000   1406.94821      0.00071
    43.74062   1438.00000   1419.82210      0.00070
    43.75062   1499.00000   1430.91400      0.00067
    43.76062   1514.00000   1440.03817      0.00066
    43.77062   1453.00000   1447.05799      0.00069
    43.78062   1427.00000   1451.89402      0.00070
    43.79062   1473.00000   1454.52572      0.00068
    43.80062   1441.00000   1454.97965      0.00069
    43.81062   1478.00000   1453.34562      0.00068
    43.82062   1518.00000   1449.88457      0.00066
    43.83062   1456.00000   1444.69948      0.00069
    43.84062   1462.00000   1437.94407      0.00068
    43.85062   1469.00000   1429.80011      0.00068
    43.86062   1471.00000   1420.44383      0.00068
    43.87062   1435.00000   1410.04289      0.00070
    43.88062   1451.00000   1398.75582      0.00069
    43.89062   1403.00000   1386.73225      0.00071
    43.90062   1280.00000   1374.10275      0.00078
    43.91063   1388.00000   1360.98574      0.00072
    43.92062   1363.00000   1347.56086      0.00073
    43.93063   1365.00000   1333.90907      0.00073
    43.94062   1328.00000   1320.20647      0.00075
    43.95063   1341.00000   1306.52558      0.00075
    43.96062   1299.00000   1293.14029      0.00077
    43.97063   1262.00000   1280.07853      0.00079
    43.98063   1278.00000   1267.45963      0.00078
    43.99063   1302.00000   1255.35453      0.00077
    44.00063   1263.00000   1243.82784      0.00079
    44.01063   1237.00000   1232.93141      0.00081
    44.02063   1201.00000   1222.74553      0.00083
    44.03063   1226.00000   1213.26434      0.00082
    44.04063   1224.00000   1204.48455      0.00082
    44.05063   1205.00000   1196.39846      0.00083
    44.06063   1184.00000   1188.98792      0.00084
    44.07063   1198.00000   1182.22708      0.00083
    44.08063   1242.00000   1176.08483      0.00081
    44.09063   1191.00000   1170.52713      0.00084
    44.10063   1222.00000   1165.51917      0.00082
    44.11063   1157.00000   1161.02725      0.00086
    44.12063   1179.00000   1157.02049      0.00085
    44.13063   1143.00000   1153.47219      0.00087
    44.14063   1154.00000   1150.36081      0.00087
    44.15063   1106.00000   1147.67038      0.00090
    44.16063   1121.00000   1145.39014      0.00089
    44.17063   1145.00000   1143.51609      0.00087
    44.18063   1115.00000   1142.04956      0.00090
    44.19063   1086.00000   1140.99656      0.00092
    44.20063   1132.00000   1140.36734      0.00088
    44.21063   1125.00000   1140.17569      0.00089
    44.22063   1174.00000   1140.43841      0.00085
    44.23063   1136.00000   1141.17476      0.00088
    44.24063   1195.00000   1142.40606      0.00084
    44.25063   1163.00000   1144.15543      0.00086
    44.26063   1213.00000   1146.44758      0.00082
    44.27063   1147.00000   1149.30864      0.00087
    44.28063   1147.00000   1152.76611      0.00087
    44.29063   1144.00000   1156.84876      0.00087
    44.30063   1174.00000   1161.58653      0.00085
    44.31063   1176.00000   1167.01041      0.00085
    44.32063   1204.00000   1173.15224      0.00083
    44.33064   1196.00000   1180.05168      0.00084
    44.34063   1190.00000   1187.71974      0.00084
    44.35064   1169.00000   1196.21956      0.00086
    44.36063   1201.00000   1205.54935      0.00083
    44.37064   1168.00000   1215.77720      0.00086
    44.38063   1267.00000   1226.89170      0.00079
    44.39064   1243.00000   1238.96409      0.00080
    44.40063   1276.00000   1251.97043      0.00078
    44.41064   1253.00000   1265.98331      0.00080
    44.42064   1261.00000   1280.97922      0.00079
    44.43064   1350.00000   1296.97997      0.00074
    44.44064   1343.00000   1313.98714      0.00074
    44.45064   1391.00000   1332.01165      0.00072
    44.46064   1451.00000   1351.05367      0.00069
    44.47064   1381.00000   1371.01361      0.00072
    44.48064   1445.00000   1391.83895      0.00069
    44.49064   1460.00000   1413.51661      0.00068
    44.50064   1481.00000   1435.99339      0.00068
    44.51064   1578.00000   1459.18851      0.00063
    44.52064   1513.00000   1483.00326      0.00066
    44.53064   1555.00000   1507.31982      0.00064
    44.54064   1610.00000   1532.00002      0.00062
    44.55064   1615.00000   1556.88436      0.00062
    44.56064   1608.00000   1581.79175      0.00062
    44.57064   1656.00000   1606.51971      0.00060
    44.58064   1704.00000   1630.84172      0.00059
    44.59064   1696.00000   1654.50941      0.00059
    44.60064   1644.00000   1677.26656      0.00061
    44.61064   1710.00000   1698.84496      0.00058
    44.62064   1701.00000   1718.97024      0.00059
    44.63064   1737.00000   1737.37084      0.00058
    44.64064   1766.00000   1753.78698      0.00057
    44.65064   1740.00000   1767.98089      0.00057
    44.66064   1826.00000   1779.75003      0.00055
    44.67064   1810.00000   1788.92744      0.00055
    44.68064   1773.00000   1795.34459      0.00056
    44.69064   1730.00000   1798.95507      0.00058
    44.70064   1739.00000   1799.76444      0.00058
    44.71064   1737.00000   1797.82751      0.00058
    44.72064   1775.00000   1793.25646      0.00056
    44.73064   1665.00000   1786.21439      0.00060
    44.74064   1712.00000   1776.90616      0.00058
    44.75064   1728.00000   1765.56722      0.00058
    44.76064   1725.00000   1752.45041      0.00058
    44.77065   1688.00000   1737.79819      0.00059
    44.78064   1664.00000   1721.90714      0.00060
    44.79065   1626.00000   1704.94643      0.00062
    44.80064   1632.00000   1687.20147      0.00061
    44.81065   1652.00000   1668.80088      0.00061
    44.82064   1593.00000   1649.96829      0.00063
    44.83065   1549.00000   1630.75467      0.00065
    44.84064   1556.00000   1611.34044      0.00064
    44.85065   1545.00000   1591.72842      0.00065
    44.86065   1541.00000   1572.03654      0.00065
    44.87065   1508.00000   1552.28191      0.00066
    44.88065   1508.00000   1532.51072      0.00066
    44.89065   1462.00000   1512.76605      0.00068
    44.90065   1474.00000   1493.09181      0.00068
    44.91065   1425.00000   1473.53999      0.00070
    44.92065   1379.00000   1454.17106      0.00073
    44.93065   1409.00000   1435.03870      0.00071
    44.94065   1367.00000   1416.21131      0.00073
    44.95065   1444.00000   1397.77138      0.00069
    44.96065   1290.00000   1379.79683      0.00078
    44.97065   1390.00000   1362.35963      0.00072
    44.98065   1318.00000   1345.52461      0.00076
    44.99065   1345.00000   1329.34640      0.00074
    45.00065   1326.00000   1313.86133      0.00075
    45.01065   1270.00000   1299.10013      0.00079
    45.02065   1262.00000   1285.17179      0.00079
    45.03065   1316.00000   1272.08541      0.00076
    45.04065   1274.00000   1259.82275      0.00078
    45.05065   1207.00000   1248.38366      0.00083
    45.06065   1186.00000   1237.76643      0.00084
    45.07065   1189.00000   1227.96431      0.00084
    45.08065   1147.00000   1218.96611      0.00087
    45.09065   1264.00000   1210.75704      0.00079
    45.10065   1193.00000   1203.31945      0.00084
    45.11065   1196.00000   1196.63355      0.00084
    45.12065   1184.00000   1190.67835      0.00084
    45.13065   1167.00000   1185.43335      0.00086
    45.14065   1196.00000   1180.87540      0.00084
    45.15065   1172.00000   1176.96169      0.00085
    45.16065   1167.00000   1173.67446      0.00086
    45.17065   1169.00000   1170.99308      0.00086
    45.18065   1231.00000   1168.89265      0.00081
    45.19065   1198.00000   1167.35097      0.00083
    45.20065   1160.00000   1166.34892      0.00086
    45.21066   1219.00000   1165.85942      0.00082
    45.22065   1240.00000   1165.86049      0.00081
    45.23066   1163.00000   1166.33303      0.00086
    45.24065   1200.00000   1167.25599      0.00083
    45.25066   1207.00000   1168.61368      0.00083
    45.26065   1221.00000   1170.37944      0.00082
    45.27066   1265.00000   1172.54463      0.00079
    45.28065   1228.00000   1175.08431      0.00081
    45.29066   1264.00000   1177.99245      0.00079
    45.30066   1310.00000   1181.24433      0.00076
    45.31066   1314.00000   1184.82638      0.00076
    45.32066   1334.00000   1188.72207      0.00075
    45.33066   1329.00000   1192.91457      0.00075
    45.34066   1393.00000   1197.38710      0.00072
    45.35066   1392.00000   1202.12156      0.00072
    45.36066   1341.00000   1207.09021      0.00075
    45.37066   1379.00000   1212.27409      0.00073
    45.38066   1448.00000   1217.65221      0.00069
    45.39066   1494.00000   1223.19994      0.00067
    45.40066   1493.00000   1228.89073      0.00067
    45.41066   1458.00000   1234.69641      0.00069
    45.42066   1482.00000   1240.58828      0.00067
    45.43066   1526.00000   1246.53482      0.00066
    45.44066   1597.00000   1252.48588      0.00063
    45.45066   1554.00000   1258.40770      0.00064
    45.46066   1580.00000   1264.26535      0.00063
    45.47066   1567.00000   1270.02366      0.00064
    45.48066   1548.00000   1275.64022      0.00065
    45.49066   1479.00000   1281.07110      0.00068
    45.50066   1553.00000   1286.27355      0.00064
    45.51066   1544.00000   1291.20543      0.00065
    45.52066   1519.00000   1295.82564      0.00066
    45.53066   1525.00000   1300.09485      0.00066
    45.54066   1453.00000   1303.97634      0.00069
    45.55066   1430.00000   1307.43677      0.00070
    45.56066   1420.00000   1310.44710      0.00070
    45.57066   1416.00000   1312.98339      0.00071
    45.58066   1416.00000   1315.02757      0.00071
    45.59066   1427.00000   1316.56812      0.00070
    45.60066   1445.00000   1317.60056      0.00069
    45.61066   1345.00000   1318.12786      0.00074
    45.62066   1341.00000   1318.16047      0.00075
    45.63066   1415.00000   1317.71618      0.00071
    45.64066   1357.00000   1316.81974      0.00074
    45.65067   1317.00000   1315.50048      0.00076
    45.66066   1351.00000   1313.79975      0.00074
    45.67067   1371.00000   1311.75090      0.00073
    45.68066   1404.00000   1309.40656      0.00071
    45.69067   1334.00000   1306.80272      0.00075
    45.70066   1357.00000   1303.99333      0.00074
    45.71067   1328.00000   1301.01069      0.00075
    45.72066   1402.00000   1297.91148      0.00071
    45.73067   1245.00000   1294.72415      0.00080
    45.74067   1262.00000   1291.49545      0.00079
    45.75067   1313.00000   1288.25576      0.00076
    45.76067   1308.00000   1285.03439      0.00076
    45.77067   1292.00000   1281.85326      0.00077
    45.78067   1310.00000   1278.73314      0.00076
    45.79067   1246.00000   1275.69104      0.00080
    45.80067   1268.00000   1272.73928      0.00079
    45.81067   1362.00000   1269.88646      0.00073
    45.82067   1269.00000   1267.13794      0.00079
    45.83067   1279.00000   1264.49637      0.00078
    45.84067   1267.00000   1261.96223      0.00079
    45.85067   1321.00000   1259.53391      0.00076
    45.86067   1284.00000   1257.20719      0.00078
    45.87067   1284.00000   1254.97870      0.00078
    45.88067   1255.00000   1252.84458      0.00080
    45.89067   1263.00000   1250.80055      0.00079
    45.90067   1273.00000   1248.84267      0.00079
    45.91067   1248.00000   1246.96762      0.00080
    45.92067   1226.00000   1245.17294      0.00082
    45.93067   1293.00000   1243.45722      0.00077
    45.94067   1251.00000   1241.82019      0.00080
    45.95067   1238.00000   1240.26270      0.00081
    45.96067   1288.00000   1238.78670      0.00078
    45.97067   1219.00000   1237.39508      0.00082
    45.98067   1248.00000   1236.09147      0.00080
    45.99067   1296.00000   1234.87964      0.00077
    46.00067   1220.00000   1233.76309      0.00082
    46.01067   1195.00000   1232.75041      0.00084
    46.02067   1178.00000   1231.85776      0.00085
    46.03067   1277.00000   1231.08516      0.00078
    46.04067   1247.00000   1230.43701      0.00080
    46.05067   1222.00000   1229.92000      0.00082
    46.06067   1202.00000   1229.54101      0.00083
    46.07067   1192.00000   1229.30714      0.00084
    46.08067   1193.00000   1229.22557      0.00084
    46.09068   1169.00000   1229.30228      0.00086
    46.10067   1200.00000   1229.54181      0.00083
    46.11068   1201.00000   1229.95264      0.00083
    46.12067   1234.00000   1230.53929      0.00081
    46.13068   1202.00000   1231.30990      0.00083
    46.14067   1172.00000   1232.26633      0.00085
    46.15068   1239.00000   1233.41740      0.00081
    46.16068   1174.00000   1234.76395      0.00085
    46.17068   1211.00000   1236.31041      0.00083
    46.18068   1187.00000   1238.05775      0.00084
    46.19068   1188.00000   1240.00815      0.00084
    46.20068   1190.00000   1242.18284      0.00084
    46.21068   1193.00000   1244.57486      0.00084
    46.22068   1203.00000   1247.18059      0.00083
    46.23068   1199.00000   1249.99893      0.00083
    46.24068   1160.00000   1253.02736      0.00086
    46.25068   1167.00000   1256.26192      0.00086
    46.26068   1139.00000   1259.69860      0.00088
    46.27068   1205.00000   1263.33999      0.00083
    46.28068   1240.00000   1267.18161      0.00081
    46.29068   1180.00000   1271.11538      0.00085
    46.30068   1190.00000   1275.14443      0.00084
    46.31068   1157.00000   1279.27426      0.00086
    46.32068   1192.00000   1283.48080      0.00084
    46.33068   1232.00000   1287.72935      0.00081
    46.34068   1203.00000   1291.99144      0.00083
    46.35068   1195.00000   1296.22256      0.00084
    46.36068   1186.00000   1300.37890      0.00084
    46.37068   1221.00000   1304.41597      0.00082
    46.38068   1175.00000   1308.28727      0.00085
    46.39068   1187.00000   1311.94489      0.00084
    46.40068   1182.00000   1315.34028      0.00085
    46.41068   1154.00000   1318.42519      0.00087
    46.42068   1086.00000   1321.15306      0.00092
    46.43068   1132.00000   1323.48111      0.00088
    46.44068   1170.00000   1325.37719      0.00085
    46.45068   1175.00000   1326.80854      0.00085
    46.46068   1184.00000   1327.66445      0.00084
    46.47068   1198.00000   1327.94348      0.00083
    46.48068   1167.00000   1327.64027      0.00086
    46.49068   1122.00000   1326.73759      0.00089
    46.50068   1187.00000   1325.22378      0.00084
    46.51068   1194.00000   1323.09339      0.00084
    46.52068   1164.00000   1320.34664      0.00086
    46.53069   1141.00000   1316.98491      0.00088
    46.54068   1150.00000   1313.02827      0.00087
    46.55069   1145.00000   1308.46573      0.00087
    46.56068   1140.00000   1303.32048      0.00088
    46.57069   1234.00000   1297.64820      0.00081
    46.58068   1239.00000   1291.58796      0.00081
    46.59069   1233.00000   1285.07788      0.00081
    46.60069   1190.00000   1278.16538      0.00084
    46.61069   1189.00000   1270.87726      0.00084
    46.62069   1176.00000   1263.25199      0.00085
    46.63069   1201.00000   1255.33083      0.00083
    46.64069   1185.00000   1247.15537      0.00084
    46.65069   1174.00000   1238.76695      0.00085
    46.66069   1147.00000   1230.20618      0.00087
    46.67069   1193.00000   1221.51248      0.00084
    46.68069   1166.00000   1212.72368      0.00086
    46.69069   1169.00000   1203.87566      0.00086
    46.70069   1182.00000   1195.00212      0.00085
    46.71069   1137.00000   1186.13429      0.00088
    46.72069   1126.00000   1177.30082      0.00089
    46.73069   1135.00000   1168.52769      0.00088
    46.74069   1140.00000   1159.83818      0.00088
    46.75069   1106.00000   1151.25285      0.00090
    46.76069   1100.00000   1142.78966      0.00091
    46.77069   1109.00000   1134.46398      0.00090
    46.78069   1125.00000   1126.28878      0.00089
    46.79069   1165.00000   1118.27476      0.00086
    46.80069   1079.00000   1110.43050      0.00093
    46.81069   1069.00000   1102.76266      0.00094
    46.82069   1054.00000   1095.27616      0.00095
    46.83069   1054.00000   1087.97437      0.00095
    46.84069   1082.00000   1080.85933      0.00092
    46.85069   1068.00000   1073.93202      0.00094
    46.86069   1040.00000   1067.19277      0.00096
    46.87069   1083.00000   1060.64205      0.00092
    46.88069   1037.00000   1054.28360      0.00096
    46.89069   1053.00000   1048.12000      0.00095
    46.90069   1042.00000   1042.11361      0.00096
    46.91069    982.00000   1036.25929      0.00102
    46.92069   1061.00000   1030.56712      0.00094
    46.93069   1030.00000   1025.03641      0.00097
    46.94069   1037.00000   1019.66254      0.00096
    46.95070    997.00000   1014.43554      0.00100
    46.96069   1015.00000   1009.36575      0.00099
    46.97070   1034.00000   1004.42826      0.00097
    46.98069   1037.00000    999.63929      0.00096
    46.99070    949.00000    994.97522      0.00105
    47.00069    974.00000    990.45051      0.00103
    47.01070    999.00000    986.04514      0.00100
    47.02069    974.00000    981.77506      0.00103
    47.03070   1049.00000    977.60888      0.00095
    47.04070   1007.00000    973.54925      0.00099
    47.05070   1034.00000    969.59284      0.00097
    47.06070    955.00000    965.74136      0.00105
    47.07070    952.00000    961.99916      0.00105
    47.08070    928.00000    958.35479      0.00108
    47.09070    962.00000    954.78890      0.00104
    47.10070    931.00000    951.27733      0.00107
    47.11070    910.00000    947.92690      0.00110
    47.12070    943.00000    944.70356      0.00106
    47.13070    928.00000    941.57610      0.00108
    47.14070    920.00000    938.54071      0.00109
    47.15070    950.00000    935.59493      0.00105
    47.16070    912.00000    932.73679      0.00110
    47.17070    929.00000    929.96433      0.00108
    47.18070    905.00000    927.27529      0.00110
    47.19070    988.00000    924.66740      0.00101
    47.20070    948.00000    922.13853      0.00105
    47.21070    982.00000    919.68635      0.00102
    47.22070    922.00000    917.30811      0.00108
    47.23070    995.00000    915.00014      0.00101
    47.24070    930.00000    912.75487      0.00108
    47.25070    920.00000    910.56781      0.00109
    47.26070    911.00000    908.47144      0.00110
    47.27070    938.00000    906.44981      0.00107
    47.28070    912.00000    904.49234      0.00110
    47.29070    861.00000    902.59703      0.00116
    47.30070    941.00000    900.76187      0.00106
    47.31070    919.00000    898.98519      0.00109
    47.32070    955.00000    897.26530      0.00105
    47.33070    900.00000    895.59909      0.00111
    47.34070    904.00000    893.98515      0.00111
    47.35070    873.00000    892.42217      0.00115
    47.36070    890.00000    890.90855      0.00112
    47.37070    906.00000    889.44269      0.00110
    47.38070    887.00000    888.02303      0.00113
    47.39071    890.00000    886.64675      0.00112
    47.40070    959.00000    885.31643      0.00104
    47.41071    971.00000    884.02538      0.00103
    47.42070    927.00000    882.77740      0.00108
    47.43071    838.00000    881.56621      0.00119
    47.44070    845.00000    880.39537      0.00118
    47.45071    855.00000    879.25899      0.00117
    47.46070    880.00000    878.16036      0.00114
    47.47071    861.00000    877.09382      0.00116
    47.48071    881.00000    876.06122      0.00114
    47.49071    885.00000    875.05954      0.00113
    47.50071    858.00000    874.08573      0.00117
    47.51071    902.00000    873.14120      0.00111
    47.52071    828.00000    872.23943      0.00121
    47.53071    867.00000    871.37223      0.00115
    47.54071    867.00000    870.53238      0.00115
    47.55071    902.00000    869.71796      0.00111
    47.56071    910.00000    868.93069      0.00110
    47.57071    956.00000    868.17036      0.00105
    47.58071    927.00000    867.43566      0.00108
    47.59071    879.00000    866.72654      0.00114
    47.60071    842.00000    866.04277      0.00119
    47.61071    911.00000    865.38395      0.00110
    47.62071    875.00000    864.74973      0.00114
    47.63071    916.00000    864.13980      0.00109
    47.64071    870.00000    863.55405      0.00115
    47.65071    860.00000    862.99279      0.00116
    47.66071    853.00000    862.45598      0.00117
    47.67071    853.00000    861.93981      0.00117
    47.68071    888.00000    861.44530      0.00113
    47.69071    848.00000    860.97331      0.00118
    47.70071    927.00000    860.52381      0.00108
    47.71071    875.00000    860.09675      0.00114
    47.72071    879.00000    859.69208      0.00114
    47.73071    870.00000    859.30983      0.00115
    47.74071    868.00000    858.95005      0.00115
    47.75071    921.00000    858.61288      0.00109
    47.76071    896.00000    858.29851      0.00112
    47.77071    878.00000    858.00734      0.00114
    47.78071    918.00000    857.73979      0.00109
    47.79071    918.00000    857.49495      0.00109
    47.80071    858.00000    857.27300      0.00117
    47.81071    902.00000    857.07482      0.00111
    47.82071    882.00000    856.90098      0.00113
    47.83072    885.00000    856.75179      0.00113
    47.84071    885.00000    856.62815      0.00113
    47.85072    867.00000    856.53013      0.00115
    47.86071    957.00000    856.45870      0.00104
    47.87072    906.00000    856.41423      0.00110
    47.88071    893.00000    856.39759      0.00112
    47.89072    881.00000    856.40945      0.00114
    47.90071    863.00000    856.45048      0.00116
    47.91072    903.00000    856.52166      0.00111
    47.92072    917.00000    856.62408      0.00109
    47.93072    886.00000    856.75891      0.00113
    47.94072    899.00000    856.92686      0.00111
    47.95072    930.00000    857.12881      0.00108
    47.96072    903.00000    857.36540      0.00111
    47.97072    944.00000    857.63730      0.00106
    47.98072    916.00000    857.94836      0.00109
    47.99072    874.00000    858.30170      0.00114
    48.00072    949.00000    858.69675      0.00105
    48.01072    876.00000    859.13446      0.00114
    48.02072    903.00000    859.61645      0.00111
    48.03072    960.00000    860.14450      0.00104
    48.04072    924.00000    860.72055      0.00108
    48.05072    871.00000    861.34701      0.00115
    48.06072    875.00000    862.02799      0.00114
    48.07072    924.00000    862.76709      0.00108
    48.08072    924.00000    863.55200      0.00108
    48.09072    913.00000    864.38846      0.00110
    48.10072    894.00000    865.28260      0.00112
    48.11072    869.00000    866.23671      0.00115
    48.12072    936.00000    867.25259      0.00107
    48.13072    931.00000    868.33171      0.00107
    48.14072    903.00000    869.47426      0.00111
    48.15072    900.00000    870.68111      0.00111
    48.16072    940.00000    871.96827      0.00106
    48.17072    899.00000    873.33968      0.00111
    48.18072    911.00000    874.79675      0.00110
    48.19072    923.00000    876.32735      0.00108
    48.20072    907.00000    877.92062      0.00110
    48.21072    923.00000    879.58731      0.00108
    48.22072    913.00000    881.33424      0.00110
    48.23072    916.00000    883.16322      0.00109
    48.24072    947.00000    885.07543      0.00106
    48.25072    909.00000    887.07184      0.00110
    48.26072    963.00000    889.15321      0.00104
    48.27073    864.00000    891.32230      0.00116
    48.28072    885.00000    893.57274      0.00113
    48.29073    900.00000    895.91359      0.00111
    48.30072    944.00000    898.33529      0.00106
    48.31073    873.00000    900.84714      0.00115
    48.32072    898.00000    903.43861      0.00111
    48.33073    937.00000    906.11931      0.00107
    48.34072    911.00000    908.87817      0.00110
    48.35073    909.00000    911.72588      0.00110
    48.36073    905.00000    914.64526      0.00110
    48.37073    917.00000    917.64051      0.00109
    48.38073    878.00000    920.71299      0.00114
    48.39073    931.00000    923.86250      0.00107
    48.40073    925.00000    927.08933      0.00108
    48.41073    906.00000    930.39465      0.00110
    48.42073    922.00000    933.78069      0.00108
    48.43073    931.00000    937.25099      0.00107
    48.44073    949.00000    940.81055      0.00105
    48.45073    971.00000    944.46591      0.00103
    48.46073    927.00000    948.22493      0.00108
    48.47073    971.00000    952.09887      0.00103
    48.48073    931.00000    956.10681      0.00107
    48.49073    994.00000    960.26007      0.00101
    48.50073    932.00000    964.57377      0.00107
    48.51073    933.00000    969.06420      0.00107
    48.52073    942.00000    973.74758      0.00106
    48.53073    959.00000    978.65807      0.00104
    48.54073    991.00000    983.84227      0.00101
    48.55073    962.00000    989.30884      0.00104
    48.56073    962.00000    995.07607      0.00104
    48.57073   1023.00000   1001.16690      0.00098
    48.58073    960.00000   1007.60358      0.00104
    48.59073    938.00000   1014.41430      0.00107
    48.60073   1038.00000   1021.61598      0.00096
    48.61073   1004.00000   1029.22027      0.00100
    48.62073    987.00000   1037.23641      0.00101
    48.63073   1019.00000   1045.66845      0.00098
    48.64073    999.00000   1054.51406      0.00100
    48.65073   1027.00000   1063.76368      0.00097
    48.66073   1085.00000   1073.39971      0.00092
    48.67073   1043.00000   1083.39576      0.00096
    48.68073   1102.00000   1093.71623      0.00091
    48.69073   1051.00000   1104.31695      0.00095
    48.70073   1047.00000   1115.14182      0.00096
    48.71074   1017.00000   1126.11388      0.00098
    48.72073   1049.00000   1137.12122      0.00095
    48.73074   1055.00000   1148.11797      0.00095
    48.74073   1106.00000   1158.95262      0.00090
    48.75074   1118.00000   1169.54908      0.00089
    48.76073   1087.00000   1179.73445      0.00092
    48.77074   1088.00000   1189.41209      0.00092
    48.78074   1066.00000   1198.40928      0.00094
    48.79074   1080.00000   1206.59408      0.00093
    48.80074   1095.00000   1213.83013      0.00091
    48.81074   1087.00000   1219.99279      0.00092
    48.82074   1148.00000   1224.97627      0.00087
    48.83074   1149.00000   1228.70335      0.00087
    48.84074   1110.00000   1231.12348      0.00090
    48.85074   1158.00000   1232.21933      0.00086
    48.86074   1143.00000   1232.01020      0.00087
    48.87074   1137.00000   1230.55030      0.00088
    48.88074   1153.00000   1227.92525      0.00087
    48.89074   1149.00000   1224.24680      0.00087
    48.90074   1133.00000   1219.64592      0.00088
    48.91074   1121.00000   1214.26533      0.00089
    48.92074   1091.00000   1208.25194      0.00092
    48.93074   1087.00000   1201.75002      0.00092
    48.94074   1091.00000   1194.89559      0.00092
    48.95074   1156.00000   1187.81133      0.00087
    48.96074   1159.00000   1180.60103      0.00086
    48.97074   1137.00000   1173.35363      0.00088
    48.98074   1148.00000   1166.13908      0.00087
    48.99074   1116.00000   1159.00774      0.00090
    49.00074   1197.00000   1151.99181      0.00084
    49.01074   1175.00000   1145.10668      0.00085
    49.02074   1144.00000   1138.35266      0.00087
    49.03074   1166.00000   1131.71709      0.00086
    49.04074   1179.00000   1125.17618      0.00085
    49.05074   1174.00000   1118.69714      0.00085
    49.06074   1142.00000   1112.25216      0.00088
    49.07074   1164.00000   1105.83114      0.00086
    49.08074   1158.00000   1099.39162      0.00086
    49.09074   1122.00000   1092.90496      0.00089
    49.10074   1188.00000   1086.35612      0.00084
    49.11074   1165.00000   1079.74055      0.00086
    49.12074   1128.00000   1073.06469      0.00089
    49.13074   1122.00000   1066.34521      0.00089
    49.14074   1146.00000   1059.60490      0.00087
    49.15075   1179.00000   1052.87060      0.00085
    49.16074   1132.00000   1046.24294      0.00088
    49.17075   1093.00000   1039.73022      0.00091
    49.18074   1081.00000   1033.39573      0.00093
    49.19075   1053.00000   1027.25921      0.00095
    49.20074   1084.00000   1021.38980      0.00092
    49.21075   1090.00000   1015.80430      0.00092
    49.22075   1007.00000   1010.55615      0.00099
    49.23075   1023.00000   1005.67074      0.00098
    49.24075   1046.00000   1001.17433      0.00096
    49.25075   1007.00000    997.08841      0.00099
    49.26075    990.00000    993.43001      0.00101
    49.27075    986.00000    990.21207      0.00101
    49.28075   1022.00000    987.44382      0.00098
    49.29075   1011.00000    985.13093      0.00099
    49.30075    942.00000    983.27591      0.00106
    49.31075   1011.00000    981.87887      0.00099
    49.32075   1028.00000    980.93729      0.00097
    49.33075    992.00000    980.44603      0.00101
    49.34075    976.00000    980.39758      0.00102
    49.35075    970.00000    980.78202      0.00103
    49.36075    973.00000    981.58698      0.00103
    49.37075    984.00000    982.79758      0.00102
    49.38075   1007.00000    984.39617      0.00099
    49.39075    950.00000    986.36190      0.00105
    49.40075   1000.00000    988.66950      0.00100
    49.41075   1055.00000    991.28723      0.00095
    49.42075    966.00000    994.16572      0.00104
    49.43075    961.00000    997.25385      0.00104
    49.44075   1027.00000   1000.63901      0.00097
    49.45075   1033.00000   1004.30864      0.00097
    49.46075   1038.00000   1008.17001      0.00096
    49.47075    999.00000   1012.16027      0.00100
    49.48075    991.00000   1016.23248      0.00101
    49.49075   1034.00000   1020.34079      0.00097
    49.50075   1007.00000   1024.43789      0.00099
    49.51075   1025.00000   1028.47582      0.00098
    49.52075    998.00000   1032.40689      0.00100
    49.53075   1064.00000   1036.18516      0.00094
    49.54075   1022.00000   1039.76709      0.00098
    49.55075   1038.00000   1043.10887      0.00096
    49.56075   1053.00000   1046.17517      0.00095
    49.57076    991.00000   1048.93982      0.00101
    49.58075    998.00000   1051.37192      0.00100
    49.59076   1035.00000   1053.46489      0.00097
    49.60075   1082.00000   1055.20310      0.00092
    49.61076   1027.00000   1056.59628      0.00097
    49.62075    944.00000   1057.63409      0.00106
    49.63076   1028.00000   1058.29423      0.00097
    49.64075   1016.00000   1058.59909      0.00098
    49.65076    988.00000   1058.57624      0.00101
    49.66076   1051.00000   1058.23994      0.00095
    49.67076   1067.00000   1057.60797      0.00094
    49.68076   1048.00000   1056.70572      0.00095
    49.69076   1060.00000   1055.55863      0.00094
    49.70076   1086.00000   1054.19216      0.00092
    49.71076   1033.00000   1052.63250      0.00097
    49.72076   1068.00000   1050.90625      0.00094
    49.73076   1020.00000   1049.04005      0.00098
    49.74076   1078.00000   1047.06017      0.00093
    49.75076   1042.00000   1044.99214      0.00096
    49.76076   1123.00000   1042.86039      0.00089
    49.77076   1081.00000   1040.68796      0.00093
    49.78076   1014.00000   1038.49625      0.00099
    49.79076   1099.00000   1036.30477      0.00091
    49.80076   1031.00000   1034.13101      0.00097
    49.81076   1067.00000   1031.99035      0.00094
    49.82076   1019.00000   1029.89597      0.00098
    49.83076   1011.00000   1027.85888      0.00099
    49.84076   1063.00000   1025.88789      0.00094
    49.85076   1085.00000   1023.98967      0.00092
    49.86076   1021.00000   1022.16877      0.00098
    49.87076    994.00000   1020.42765      0.00101
    49.88076    957.00000   1018.76674      0.00104
    49.89076    990.00000   1017.18444      0.00101
    49.90076   1023.00000   1015.67715      0.00098
    49.91076    985.00000   1014.23925      0.00102
    49.92076   1045.00000   1012.86316      0.00096
    49.93076   1043.00000   1011.53931      0.00096
    49.94076    981.00000   1010.25623      0.00102
    49.95076   1049.00000   1009.00060      0.00095
    49.96076   1012.00000   1007.75742      0.00099
    49.97076   1014.00000   1006.51023      0.00099
    49.98076   1001.00000   1005.24141      0.00100
    49.99076   1037.00000   1003.93260      0.00096
    50.00076   1036.00000   1002.56526      0.00097
    50.01077   1020.00000   1001.11981      0.00098
    50.02076    977.00000    999.58403      0.00102
    50.03077   1037.00000    997.93675      0.00096
    50.04076    945.00000    996.17297      0.00106
    50.05077    977.00000    994.27717      0.00102
    50.06076    965.00000    992.25354      0.00104
    50.07077    981.00000    990.09496      0.00102
    50.08076    967.00000    987.81690      0.00103
    50.09077   1021.00000    985.42194      0.00098
    50.10077    969.00000    982.93439      0.00103
    50.11077    990.00000    980.37362      0.00101
    50.12077    987.00000    977.76547      0.00101
    50.13077    948.00000    975.13940      0.00105
    50.14077    929.00000    972.52780      0.00108
    50.15077    966.00000    969.96115      0.00104
    50.16077    949.00000    967.46568      0.00105
    50.17077    960.00000    965.07927      0.00104
    50.18077    956.00000    962.83542      0.00105
    50.19077    928.00000    960.76509      0.00108
    50.20077    946.00000    958.89833      0.00106
    50.21077    923.00000    957.26430      0.00108
    50.22077    965.00000    955.89094      0.00104
    50.23077    985.00000    954.80398      0.00102
    50.24077    971.00000    954.02813      0.00103
    50.25077    942.00000    953.58692      0.00106
    50.26077    877.00000    953.50267      0.00114
    50.27077    883.00000    953.79648      0.00113
    50.28077    955.00000    954.48825      0.00105
    50.29077    905.00000    955.59659      0.00110
    50.30077    960.00000    957.13880      0.00104
    50.31077    903.00000    959.13068      0.00111
    50.32077    888.00000    961.58642      0.00113
    50.33077    912.00000    964.51841      0.00110
    50.34077    889.00000    967.93701      0.00112
    50.35077    933.00000    971.85034      0.00107
    50.36077    959.00000    976.26393      0.00104
    50.37077    957.00000    981.18053      0.00104
    50.38077    998.00000    986.59970      0.00100
    50.39077    973.00000    992.51752      0.00103
    50.40077    948.00000    998.92629      0.00105
    50.41077    976.00000   1005.81415      0.00102
    50.42077   1002.00000   1013.16477      0.00100
    50.43077    980.00000   1020.95706      0.00102
    50.44077    949.00000   1029.16531      0.00105
    50.45078    973.00000   1037.76928      0.00103
    50.46077   1029.00000   1046.70725      0.00097
    50.47078   1047.00000   1055.95344      0.00096
    50.48077   1001.00000   1065.41023      0.00100
    50.49078   1011.00000   1075.06416      0.00099
    50.50077   1082.00000   1084.81548      0.00092
    50.51078   1049.00000   1094.63025      0.00095
    50.52077   1053.00000   1104.39158      0.00095
    50.53078   1089.00000   1114.05686      0.00092
    50.54078   1117.00000   1123.51174      0.00090
    50.55078   1113.00000   1132.64483      0.00090
    50.56078   1079.00000   1141.37365      0.00093
    50.57078   1151.00000   1149.61977      0.00087
    50.58078   1134.00000   1157.30455      0.00088
    50.59078   1137.00000   1164.35933      0.00088
    50.60078   1235.00000   1170.72957      0.00081
    50.61078   1224.00000   1176.37747      0.00082
    50.62078   1174.00000   1181.28348      0.00085
    50.63078   1171.00000   1185.44669      0.00085
    50.64078   1242.00000   1188.88279      0.00081
    50.65078   1183.00000   1191.61586      0.00085
    50.66078   1175.00000   1193.68417      0.00085
    50.67078   1234.00000   1195.13289      0.00081
    50.68078   1247.00000   1196.00630      0.00080
    50.69078   1220.00000   1196.34419      0.00082
    50.70078   1267.00000   1196.17874      0.00079
    50.71078   1221.00000   1195.53216      0.00082
    50.72078   1194.00000   1194.41560      0.00084
    50.73078   1235.00000   1192.82981      0.00081
    50.74078   1281.00000   1190.76601      0.00078
    50.75078   1343.00000   1188.19940      0.00074
    50.76078   1270.00000   1185.10397      0.00079
    50.77078   1258.00000   1181.48061      0.00079
    50.78078   1277.00000   1177.31351      0.00078
    50.79078   1270.00000   1172.58580      0.00079
    50.80078   1328.00000   1167.29732      0.00075
    50.81078   1249.00000   1161.46163      0.00080
    50.82078   1231.00000   1155.10525      0.00081
    50.83078   1224.00000   1148.26703      0.00082
    50.84078   1252.00000   1140.99607      0.00080
    50.85078   1195.00000   1133.34958      0.00084
    50.86078   1151.00000   1125.38989      0.00087
    50.87078   1134.00000   1117.18116      0.00088
    50.88078   1143.00000   1108.78675      0.00087
    50.89079   1141.00000   1100.25803      0.00088
    50.90078   1152.00000   1091.67196      0.00087
    50.91079   1140.00000   1083.04336      0.00088
    50.92078   1107.00000   1074.44801      0.00090
    50.93079   1149.00000   1065.88630      0.00087
    50.94078   1141.00000   1057.42009      0.00088
    50.95079   1078.00000   1049.03854      0.00093
    50.96078   1134.00000   1040.79402      0.00088
    50.97079   1046.00000   1032.66936      0.00096
    50.98079   1108.00000   1024.70321      0.00090
    50.99079   1049.00000   1016.90040      0.00095
    51.00079   1047.00000   1009.27360      0.00096
    51.01079    999.00000   1001.83532      0.00100
    51.02079    976.00000    994.59796      0.00102
    51.03079    990.00000    987.57339      0.00101
    51.04079   1012.00000    980.77256      0.00099
    51.05079    977.00000    974.20494      0.00102
    51.06079    959.00000    967.87803      0.00104
    51.07079   1005.00000    961.79701      0.00100
    51.08079    922.00000    955.96450      0.00108
    51.09079    991.00000    950.38064      0.00101
    51.10079    969.00000    945.04316      0.00103
    51.11079    995.00000    939.94675      0.00101
    51.12079    919.00000    935.08389      0.00109
    51.13079    945.00000    930.44691      0.00106
    51.14079    916.00000    926.02696      0.00109
    51.15079    907.00000    921.81433      0.00110
    51.16079    920.00000    917.79918      0.00109
    51.17079    931.00000    913.97196      0.00107
    51.18079    941.00000    910.32373      0.00106
    51.19079    927.00000    906.84644      0.00108
    51.20079    936.00000    903.53312      0.00107
    51.21079    963.00000    900.37797      0.00104
    51.22079    875.00000    897.37641      0.00114
    51.23079    900.00000    894.52502      0.00111
    51.24079    916.00000    891.82163      0.00109
    51.25079    888.00000    889.26607      0.00113
    51.26079    872.00000    886.85914      0.00115
    51.27079    889.00000    884.59159      0.00112
    51.28079    873.00000    882.45738      0.00115
    51.29079    899.00000    880.45960      0.00111
    51.30079    920.00000    878.59841      0.00109
    51.31079    907.00000    876.87063      0.00110
    51.32079    883.00000    875.27079      0.00113
    51.33080    898.00000    873.78487      0.00111
    51.34079    907.00000    872.40626      0.00110
    51.35080    907.00000    871.17948      0.00110
    51.36079    885.00000    870.09716      0.00113
    51.37080    905.00000    869.13846      0.00110
    51.38079    875.00000    868.29086      0.00114
    51.39080    885.00000    867.54002      0.00113
    51.40079    881.00000    866.87990      0.00114
    51.41080    887.00000    866.29795      0.00113
    51.42080    867.00000    865.78520      0.00115
    51.43080    819.00000    865.32932      0.00122
    51.44080    864.00000    864.91780      0.00116
    51.45080    871.00000    864.53754      0.00115
    51.46080    867.00000    864.17501      0.00115
    51.47080    890.00000    863.81656      0.00112
    51.48080    892.00000    863.44880      0.00112
    51.49080    876.00000    863.05899      0.00114
    51.50080    901.00000    862.63557      0.00111
    51.51080    881.00000    862.16854      0.00114
    51.52080    809.00000    861.64996      0.00124
    51.53080    828.00000    861.07429      0.00121
    51.54080    852.00000    860.43858      0.00117
    51.55080    855.00000    859.74257      0.00117
    51.56080    882.00000    858.98854      0.00113
    51.57080    854.00000    858.18106      0.00117
    51.58080    863.00000    857.32635      0.00116
    51.59080    845.00000    856.43119      0.00118
    51.60080    891.00000    855.50626      0.00112
    51.61080    819.00000    854.57426      0.00122
    51.62080    848.00000    853.64060      0.00118
    51.63080    863.00000    852.71480      0.00116
    51.64080    866.00000    851.80508      0.00115
    51.65080    859.00000    850.91952      0.00116
    51.66080    873.00000    850.06942      0.00115
    51.67080    857.00000    849.26462      0.00117
    51.68080    845.00000    848.51322      0.00118
    51.69080    763.00000    847.82223      0.00131
    51.70080    814.00000    847.19771      0.00123
    51.71080    840.00000    846.64471      0.00119
    51.72080    821.00000    846.16730      0.00122
    51.73080    889.00000    845.76859      0.00112
    51.74080    875.00000    845.45103      0.00114
    51.75080    843.00000    845.21607      0.00119
    51.76080    861.00000    845.06413      0.00116
    51.77081    821.00000    844.99411      0.00122
    51.78080    801.00000    845.00493      0.00125
    51.79081    798.00000    845.09487      0.00125
    51.80080    852.00000    845.26098      0.00117
    51.81081    803.00000    845.50058      0.00125
    51.82080    799.00000    845.80877      0.00125
    51.83081    835.00000    846.18231      0.00120
    51.84081    815.00000    846.61527      0.00123
    51.85081    837.00000    847.10273      0.00119
    51.86081    814.00000    847.63928      0.00123
    51.87081    811.00000    848.21934      0.00123
    51.88081    817.00000    848.83652      0.00122
    51.89081    790.00000    849.48476      0.00127
    51.90081    781.00000    850.15866      0.00128
    51.91081    832.00000    850.85273      0.00120
    51.92081    802.00000    851.56145      0.00125
    51.93081    812.00000    852.27946      0.00123
    51.94081    842.00000    853.00153      0.00119
    51.95081    853.00000    853.72156      0.00117
    51.96081    842.00000    854.43224      0.00119
    51.97081    816.00000    855.12824      0.00123
    51.98081    831.00000    855.80384      0.00120
    51.99081    814.00000    856.45262      0.00123
    52.00081    834.00000    857.06792      0.00120
    52.01081    818.00000    857.64294      0.00122
    52.02081    830.00000    858.17087      0.00120
    52.03081    786.00000    858.64494      0.00127
    52.04081    761.00000    859.05864      0.00131
    52.05081    807.00000    859.40578      0.00124
    52.06081    838.00000    859.68068      0.00119
    52.07081    865.00000    859.87830      0.00116
    52.08081    828.00000    859.99437      0.00121
    52.09081    824.00000    860.02547      0.00121
    52.10081    834.00000    859.96916      0.00120
    52.11081    835.00000    859.82399      0.00120
    52.12081    855.00000    859.58955      0.00117
    52.13081    836.00000    859.26651      0.00120
    52.14081    831.00000    858.85652      0.00120
    52.15081    837.00000    858.36225      0.00119
    52.16081    836.00000    857.78727      0.00120
    52.17081    833.00000    857.13598      0.00120
    52.18081    852.00000    856.41350      0.00117
    52.19081    847.00000    855.62559      0.00118
    52.20081    835.00000    854.77854      0.00120
    52.21082    779.00000    853.87807      0.00128
    52.22081    824.00000    852.93392      0.00121
    52.23082    830.00000    851.94942      0.00120
    52.24081    851.00000    850.93566      0.00118
    52.25082    843.00000    849.89571      0.00119
    52.26081    820.00000    848.84066      0.00122
    52.27082    827.00000    847.77304      0.00121
    52.28082    851.00000    846.70243      0.00118
    52.29082    858.00000    845.63380      0.00117
    52.30082    806.00000    844.57275      0.00124
    52.31082    852.00000    843.52443      0.00117
    52.32082    813.00000    842.49346      0.00123
    52.33082    806.00000    841.48397      0.00124
    52.34082    812.00000    840.49957      0.00123
    52.35082    841.00000    839.54335      0.00119
    52.36082    848.00000    838.61788      0.00118
    52.37082    849.00000    837.72525      0.00118
    52.38082    852.00000    836.86701      0.00117
    52.39082    788.00000    836.04414      0.00127
    52.40082    839.00000    835.25674      0.00119
    52.41082    825.00000    834.50435      0.00121
    52.42082    824.00000    833.79063      0.00121
    52.43082    827.00000    833.11847      0.00121
    52.44082    833.00000    832.48423      0.00120
    52.45082    840.00000    831.88632      0.00119
    52.46082    857.00000    831.32399      0.00117
    52.47082    781.00000    830.79643      0.00128
    52.48082    833.00000    830.30149      0.00120
    52.49082    885.00000    829.83644      0.00113
    52.50082    809.00000    829.40069      0.00124
    52.51082    791.00000    828.99316      0.00126
    52.52082    831.00000    828.60988      0.00120
    52.53082    834.00000    828.24928      0.00120
    52.54082    830.00000    827.91014      0.00120
    52.55082    820.00000    827.59079      0.00122
    52.56082    819.00000    827.28969      0.00122
    52.57082    838.00000    827.00546      0.00119
    52.58082    841.00000    826.73640      0.00119
    52.59082    851.00000    826.48422      0.00118
    52.60082    848.00000    826.25221      0.00118
    52.61082    768.00000    826.02846      0.00130
    52.62082    801.00000    825.79890      0.00125
    52.63083    847.00000    825.57140      0.00118
    52.64082    825.00000    825.35148      0.00121
    52.65083    819.00000    825.13877      0.00122
    52.66082    801.00000    824.93491      0.00125
    52.67083    806.00000    824.73902      0.00124
    52.68082    822.00000    824.54692      0.00122
    52.69083    815.00000    824.35925      0.00123
    52.70082    838.00000    824.17823      0.00119
    52.71083    852.00000    824.00322      0.00117
    52.72083    819.00000    823.83455      0.00122
    52.73083    864.00000    823.67177      0.00116
    52.74083    788.00000    823.51460      0.00127
    52.75083    783.00000    823.36280      0.00128
    52.76083    824.00000    823.21626      0.00121
    52.77083    790.00000    823.07526      0.00127
    52.78083    809.00000    822.94055      0.00124
    52.79083    808.00000    822.81121      0.00124
    52.80083    819.00000    822.68546      0.00122
    52.81083    799.00000    822.56529      0.00125
    52.82083    843.00000    822.45319      0.00119
    52.83083    851.00000    822.35306      0.00118
    52.84083    799.00000    822.26599      0.00125
    52.85083    852.00000    822.19391      0.00117
    52.86083    828.00000    822.13944      0.00121
    52.87083    856.00000    822.10533      0.00117
    52.88083    806.00000    822.09443      0.00124
    52.89083    865.00000    822.10957      0.00116
    52.90083    855.00000    822.15349      0.00117
    52.91083    785.00000    822.22881      0.00127
    52.92083    824.00000    822.33794      0.00121
    52.93083    816.00000    822.48305      0.00123
    52.94083    793.00000    822.66602      0.00126
    52.95083    808.00000    822.88845      0.00124
    52.96083    850.00000    823.15160      0.00118
    52.97083    829.00000    823.45640      0.00121
    52.98083    823.00000    823.80343      0.00122
    52.99083    845.00000    824.19290      0.00118
    53.00083    810.00000    824.62467      0.00123
    53.01083    759.00000    825.09824      0.00132
    53.02083    758.00000    825.61274      0.00132
    53.03083    796.00000    826.16691      0.00126
    53.04083    805.00000    826.75903      0.00124
    53.05083    874.00000    827.38645      0.00114
    53.06083    790.00000    828.04585      0.00127
    53.07084    840.00000    828.74605      0.00119
    53.08083    868.00000    829.50269      0.00115
    53.09084    808.00000    830.27325      0.00124
    53.10083    809.00000    831.05473      0.00124
    53.11084    840.00000    831.85843      0.00119
    53.12083    878.00000    832.68079      0.00114
    53.13084    827.00000    833.52334      0.00121
    53.14083    821.00000    834.38115      0.00122
    53.15084    829.00000    835.26052      0.00121
    53.16084    831.00000    836.16246      0.00120
    53.17084    822.00000    837.05949      0.00122
    53.18084    808.00000    837.94488      0.00124
    53.19084    817.00000    838.82887      0.00122
    53.20084    843.00000    839.71442      0.00119
    53.21084    841.00000    840.60020      0.00119
    53.22084    833.00000    841.48375      0.00120
    53.23084    802.00000    842.36031      0.00125
    53.24084    797.00000    843.21597      0.00125
    53.25084    843.00000    844.03758      0.00119
    53.26084    835.00000    844.90223      0.00120
    53.27084    829.00000    845.82217      0.00121
    53.28084    839.00000    846.75867      0.00119
    53.29084    873.00000    847.70272      0.00115
    53.30084    828.00000    848.65319      0.00121
    53.31084    859.00000    849.60963      0.00116
    53.32084    854.00000    850.57128      0.00117
    53.33084    864.00000    851.53697      0.00116
    53.34084    840.00000    852.50510      0.00119
    53.35084    862.00000    853.47357      0.00116
    53.36084    854.00000    854.43976      0.00117
    53.37084    855.00000    855.40049      0.00117
    53.38084    886.00000    856.35193      0.00113
    53.39084    815.00000    857.29066      0.00123
    53.40084    854.00000    858.21393      0.00117
    53.41084    853.00000    859.11621      0.00117
    53.42084    881.00000    859.99217      0.00114
    53.43084    861.00000    860.83587      0.00116
    53.44084    883.00000    861.64111      0.00113
    53.45084    893.00000    862.40251      0.00112
    53.46084    879.00000    863.11446      0.00114
    53.47084    841.00000    863.77115      0.00119
    53.48084    804.00000    864.36678      0.00124
    53.49084    874.00000    864.89568      0.00114
    53.50084    873.00000    865.35239      0.00115
    53.51085    903.00000    865.73201      0.00111
    53.52084    900.00000    866.02856      0.00111
    53.53085    878.00000    866.23807      0.00114
    53.54084    880.00000    866.35385      0.00114
    53.55085    866.00000    866.36647      0.00115
    53.56084    823.00000    866.27245      0.00122
    53.57085    839.00000    866.11623      0.00119
    53.58084    883.00000    865.87896      0.00113
    53.59085    867.00000    865.54899      0.00115
    53.60085    880.00000    865.12863      0.00114
    53.61085    917.00000    864.61982      0.00109
    53.62085    909.00000    864.02601      0.00110
    53.63085    885.00000    863.35157      0.00113
    53.64085    842.00000    862.60155      0.00119
    53.65085    820.00000    861.78163      0.00122
    53.66085    891.00000    860.89804      0.00112
    53.67085    869.00000    859.95743      0.00115
    53.68085    935.00000    858.96678      0.00107
    53.69085    852.00000    857.93325      0.00117
    53.70085    866.00000    856.86406      0.00115
    53.71085    887.00000    855.76639      0.00113
    53.72085    890.00000    854.64730      0.00112
    53.73085    878.00000    853.51369      0.00114
    53.74085    917.00000    852.37266      0.00109
    53.75085    873.00000    851.23103      0.00115
    53.76085    863.00000    850.09049      0.00116
    53.77085    880.00000    848.95346      0.00114
    53.78085    869.00000    847.82555      0.00115
    53.79085    869.00000    846.71331      0.00115
    53.80085    862.00000    845.62289      0.00116
    53.81085    859.00000    844.55504      0.00116
    53.82085    864.00000    843.51128      0.00116
    53.83085    855.00000    842.49388      0.00117
    53.84085    861.00000    841.50459      0.00116
    53.85085    909.00000    840.54033      0.00110
    53.86085    919.00000    839.60257      0.00109
    53.87085    839.00000    838.69271      0.00119
    53.88085    828.00000    837.81102      0.00121
    53.89085    860.00000    836.95725      0.00116
    53.90085    867.00000    836.12894      0.00115
    53.91085    867.00000    835.32594      0.00115
    53.92085    859.00000    834.54811      0.00116
    53.93085    831.00000    833.79501      0.00120
    53.94085    873.00000    833.06627      0.00115
    53.95086    856.00000    832.35959      0.00117
    53.96085    868.00000    831.67550      0.00115
    53.97086    831.00000    831.01170      0.00120
    53.98085    837.00000    830.36916      0.00119
    53.99086    883.00000    829.74588      0.00113
    54.00085    865.00000    829.14560      0.00116
    54.01086    846.00000    828.56810      0.00118
    54.02085    880.00000    828.02228      0.00114
    54.03086    777.00000    827.52084      0.00129
    54.04086    858.00000    827.05524      0.00117
    54.05086    849.00000    826.55280      0.00118
    54.06086    845.00000    826.04139      0.00118
    54.07086    834.00000    825.54417      0.00120
    54.08086    815.00000    825.06347      0.00123
    54.09086    857.00000    824.59909      0.00117
    54.10086    864.00000    824.15025      0.00116
    54.11086    821.00000    823.71759      0.00122
    54.12086    802.00000    823.30169      0.00125
    54.13086    889.00000    822.90281      0.00112
    54.14086    818.00000    822.52125      0.00122
    54.15086    823.00000    822.15738      0.00122
    54.16086    886.00000    821.81201      0.00113
    54.17086    869.00000    821.48672      0.00115
    54.18086    861.00000    821.17995      0.00116
    54.19086    889.00000    820.88394      0.00112
    54.20086    790.00000    820.60111      0.00127
    54.21086    816.00000    820.33309      0.00123
    54.22086    852.00000    820.07787      0.00117
    54.23086    903.00000    819.83126      0.00111
    54.24086    863.00000    819.60299      0.00116
    54.25086    849.00000    819.39670      0.00118
    54.26086    811.00000    819.20538      0.00123
    54.27086    840.00000    819.02633      0.00119
    54.28086    842.00000    818.85847      0.00119
    54.29086    829.00000    818.70085      0.00121
    54.30086    826.00000    818.55261      0.00121
    54.31086    818.00000    818.41298      0.00122
    54.32086    799.00000    818.28077      0.00125
    54.33086    769.00000    818.15482      0.00130
    54.34086    800.00000    818.03464      0.00125
    54.35086    836.00000    817.91976      0.00120
    54.36086    837.00000    817.81014      0.00119
    54.37086    848.00000    817.70511      0.00118
    54.38086    915.00000    817.60460      0.00109
    54.39087    873.00000    817.50976      0.00115
    54.40086    833.00000    817.42242      0.00120
    54.41087    835.00000    817.33909      0.00120
    54.42086    887.00000    817.25662      0.00113
    54.43087    843.00000    817.17666      0.00119
    54.44086    837.00000    817.09733      0.00119
    54.45087    803.00000    817.00724      0.00125
    54.46087    806.00000    816.92568      0.00124
    54.47087    820.00000    816.90662      0.00122
    54.48087    839.00000    816.92470      0.00119
    54.49087    841.00000    816.95804      0.00119
    54.50087    786.00000    817.00274      0.00127
    54.51087    804.00000    817.06714      0.00124
    54.52087    836.00000    817.15635      0.00120
    54.53087    875.00000    817.27270      0.00114
    54.54087    845.00000    817.41824      0.00118
    54.55087    748.00000    817.59497      0.00134
    54.56087    808.00000    817.80473      0.00124
    54.57087    810.00000    818.04912      0.00123
    54.58087    823.00000    818.32930      0.00122
    54.59087    831.00000    818.64505      0.00120
    54.60087    844.00000    818.99648      0.00118
    54.61087    854.00000    819.39578      0.00117
    54.62087    818.00000    819.84190      0.00122
    54.63087    834.00000    820.33136      0.00120
    54.64087    806.00000    820.86402      0.00124
    54.65087    796.00000    821.43969      0.00126
    54.66087    812.00000    822.05779      0.00123
    54.67087    787.00000    822.71733      0.00127
    54.68087    822.00000    823.41685      0.00122
    54.69087    810.00000    824.15438      0.00123
    54.70087    815.00000    824.92724      0.00123
    54.71087    772.00000    825.73046      0.00130
    54.72087    829.00000    826.56778      0.00121
    54.73087    809.00000    827.49777      0.00124
    54.74087    809.00000    828.49359      0.00124
    54.75087    797.00000    829.39857      0.00125
    54.76087    833.00000    830.25525      0.00120
    54.77087    844.00000    831.09776      0.00118
    54.78087    833.00000    831.91884      0.00120
    54.79087    855.00000    832.69966      0.00117
    54.80087    854.00000    833.42717      0.00117
    54.81087    827.00000    834.16748      0.00121
    54.82087    825.00000    834.88437      0.00121
    54.83088    851.00000    835.55337      0.00118
    54.84087    817.00000    836.16601      0.00122
    54.85088    824.00000    836.71974      0.00121
    54.86087    809.00000    837.20835      0.00124
    54.87088    801.00000    837.63084      0.00125
    54.88087    765.00000    837.98348      0.00131
    54.89088    809.00000    838.26572      0.00124
    54.90088    858.00000    838.47772      0.00117
    54.91088    802.00000    838.63538      0.00125
    54.92088    838.00000    838.73775      0.00119
    54.93088    810.00000    838.78705      0.00123
    54.94088    803.00000    838.78969      0.00125
    54.95088    829.00000    838.75310      0.00121
    54.96088    881.00000    838.68539      0.00114
    54.97088    853.00000    838.59510      0.00117
    54.98088    883.00000    838.49104      0.00113
    54.99088    787.00000    838.38196      0.00127
    55.00088    819.00000    838.27624      0.00122
    55.01088    802.00000    838.18140      0.00125
    55.02088    795.00000    838.10269      0.00126
    55.03088    847.00000    838.04705      0.00118
    55.04088    833.00000    838.03865      0.00120
    55.05088    846.00000    838.07625      0.00118
    55.06088    816.00000    838.16070      0.00123
    55.07088    844.00000    838.29663      0.00118
    55.08088    864.00000    838.48958      0.00116
    55.09088    852.00000    838.74478      0.00117
    55.10088    837.00000    839.05202      0.00119
    55.11088    844.00000    839.40456      0.00118
    55.12088    866.00000    839.80713      0.00115
    55.13088    858.00000    840.25979      0.00117
    55.14088    820.00000    840.76013      0.00122
    55.15088    815.00000    841.30445      0.00123
    55.16088    823.00000    841.88835      0.00122
    55.17088    857.00000    842.50652      0.00117
    55.18088    814.00000    843.14818      0.00123
    55.19088    857.00000    843.80689      0.00117
    55.20088    871.00000    844.47682      0.00115
    55.21088    835.00000    845.15098      0.00120
    55.22088    891.00000    845.82062      0.00112
    55.23088    862.00000    846.47862      0.00116
    55.24088    842.00000    847.11904      0.00119
    55.25089    847.00000    847.73711      0.00118
    55.26088    853.00000    848.32657      0.00117
    55.27089    857.00000    848.88640      0.00117
    55.28088    837.00000    849.41236      0.00119
    55.29089    845.00000    849.90575      0.00118
    55.30088    860.00000    850.36512      0.00116
    55.31089    826.00000    850.79381      0.00121
    55.32088    874.00000    851.19261      0.00114
    55.33089    875.00000    851.56595      0.00114
    55.34089    892.00000    851.91511      0.00112
    55.35089    861.00000    852.24105      0.00116
    55.36089    837.00000    852.54356      0.00119
    55.37089    858.00000    852.84667      0.00117
    55.38089    895.00000    853.17313      0.00112
    55.39089    863.00000    853.51385      0.00116
    55.40089    909.00000    853.87358      0.00110
    55.41089    845.00000    854.25507      0.00118
    55.42089    856.00000    854.63304      0.00117
    55.43089    891.00000    855.02132      0.00112
    55.44089    849.00000    855.43282      0.00118
    55.45089    905.00000    855.87160      0.00110
    55.46089    913.00000    856.34015      0.00110
    55.47089    819.00000    856.84214      0.00122
    55.48089    852.00000    857.38052      0.00117
    55.49089    917.00000    857.94774      0.00109
    55.50089    870.00000    858.55048      0.00115
    55.51089    892.00000    859.25290      0.00112
    55.52089    910.00000    860.02925      0.00110
    55.53089    860.00000    860.86957      0.00116
    55.54089    914.00000    861.77749      0.00109
    55.55089    889.00000    862.76188      0.00112
    55.56089    908.00000    863.82874      0.00110
    55.57089    876.00000    864.98055      0.00114
    55.58089    850.00000    866.22141      0.00118
    55.59089    900.00000    867.55573      0.00111
    55.60089    980.00000    868.98795      0.00102
    55.61089    874.00000    870.52232      0.00114
    55.62089    890.00000    872.16283      0.00112
    55.63089    903.00000    873.91320      0.00111
    55.64089    904.00000    875.77684      0.00111
    55.65089    927.00000    877.75684      0.00108
    55.66089    933.00000    879.85600      0.00107
    55.67089    878.00000    882.07707      0.00114
    55.68089    966.00000    884.42235      0.00104
    55.69090    967.00000    886.89294      0.00103
    55.70089    929.00000    889.48167      0.00108
    55.71090    948.00000    892.19999      0.00105
    55.72089    982.00000    895.03721      0.00102
    55.73090    916.00000    898.00341      0.00109
    55.74089    948.00000    901.08510      0.00105
    55.75090    901.00000    904.29185      0.00111
    55.76089    963.00000    907.60763      0.00104
    55.77090    920.00000    911.04129      0.00109
    55.78090    935.00000    914.57769      0.00107
    55.79090    998.00000    918.21415      0.00100
    55.80090    940.00000    921.94398      0.00106
    55.81090    934.00000    925.75958      0.00107
    55.82090    999.00000    929.64955      0.00100
    55.83090   1010.00000    933.59886      0.00099
    55.84090    970.00000    937.59752      0.00103
    55.85090    955.00000    941.63252      0.00105
    55.86090    926.00000    945.69137      0.00108
    55.87090    932.00000    949.76015      0.00107
    55.88090    987.00000    953.80882      0.00101
    55.89090    913.00000    957.81571      0.00110
    55.90090    969.00000    961.76497      0.00103
    55.91090    925.00000    965.63641      0.00108
    55.92090    965.00000    969.40717      0.00104
    55.93090    910.00000    973.05356      0.00110
    55.94090    964.00000    976.54974      0.00104
    55.95090   1032.00000    979.86872      0.00097
    55.96090    994.00000    982.98609      0.00101
    55.97090    956.00000    985.87756      0.00105
    55.98090    946.00000    988.51899      0.00106
    55.99090    938.00000    990.88736      0.00107
    56.00090    939.00000    992.96107      0.00106
    56.01090    981.00000    994.72044      0.00102
    56.02090    978.00000    996.14806      0.00102
    56.03090    979.00000    997.22927      0.00102
    56.04090    934.00000    997.95411      0.00107
    56.05090    954.00000    998.31440      0.00105
    56.06090    923.00000    998.30198      0.00108
    56.07090    913.00000    997.91340      0.00110
    56.08090    932.00000    997.15208      0.00107
    56.09090    973.00000    996.04369      0.00103
    56.10090    940.00000    994.59031      0.00106
    56.11090    948.00000    992.80111      0.00105
    56.12090    915.00000    990.69409      0.00109
    56.13091    899.00000    988.28726      0.00111
    56.14090    969.00000    985.59870      0.00103
    56.15091    973.00000    982.64431      0.00103
    56.16090    961.00000    979.46309      0.00104
    56.17091    936.00000    976.06886      0.00107
    56.18090    919.00000    972.50106      0.00109
    56.19091    929.00000    968.77237      0.00108
    56.20090    890.00000    964.92380      0.00112
    56.21091    930.00000    960.96624      0.00108
    56.22091    904.00000    956.93654      0.00111
    56.23091    888.00000    952.85499      0.00113
    56.24091    915.00000    948.74412      0.00109
    56.25091    952.00000    944.62389      0.00105
    56.26091    938.00000    940.51374      0.00107
    56.27091    925.00000    936.44859      0.00108
    56.28091    888.00000    932.44224      0.00113
    56.29091    901.00000    928.50647      0.00111
    56.30091    875.00000    924.65689      0.00114
    56.31091    870.00000    920.90781      0.00115
    56.32091    895.00000    917.27233      0.00112
    56.33091    866.00000    913.76236      0.00115
    56.34091    887.00000    910.38873      0.00113
    56.35091    892.00000    907.16121      0.00112
    56.36091    870.00000    904.08863      0.00115
    56.37091    895.00000    901.17888      0.00112
    56.38091    950.00000    898.43903      0.00105
    56.39091    913.00000    895.87528      0.00110
    56.40091    929.00000    893.49306      0.00108
    56.41091    959.00000    891.29691      0.00104
    56.42091    915.00000    889.29014      0.00109
    56.43091    942.00000    887.47563      0.00106
    56.44091    917.00000    885.86121      0.00109
    56.45091    894.00000    884.44741      0.00112
    56.46091    959.00000    883.23398      0.00104
    56.47091    897.00000    882.22136      0.00111
    56.48091    925.00000    881.40927      0.00108
    56.49091    961.00000    880.79658      0.00104
    56.50091    917.00000    880.38129      0.00109
    56.51091    844.00000    880.16038      0.00118
    56.52091    903.00000    880.12981      0.00111
    56.53091    899.00000    880.28432      0.00111
    56.54091    888.00000    880.61738      0.00113
    56.55091    947.00000    881.12106      0.00106
    56.56091    890.00000    881.78500      0.00112
    56.57092    839.00000    882.59508      0.00119
    56.58091    881.00000    883.53902      0.00114
    56.59092    875.00000    884.61940      0.00114
    56.60091    888.00000    885.80811      0.00113
    56.61092    892.00000    887.08662      0.00112
    56.62091    911.00000    888.42605      0.00110
    56.63092    847.00000    889.80062      0.00118
    56.64091    897.00000    891.16893      0.00111
    56.65092    891.00000    892.53526      0.00112
    56.66092    908.00000    893.94163      0.00110
    56.67092    942.00000    895.31183      0.00106
    56.68092    867.00000    896.59606      0.00115
    56.69092    894.00000    897.76469      0.00112
    56.70092    840.00000    898.78802      0.00119
    56.71092    914.00000    899.63695      0.00109
    56.72092    874.00000    900.28362      0.00114
    56.73092    875.00000    900.70100      0.00114
    56.74092    848.00000    900.86395      0.00118
    56.75092    825.00000    900.75488      0.00121
    56.76092    796.00000    900.36064      0.00126
    56.77092    852.00000    899.67154      0.00117
    56.78092    852.00000    898.67934      0.00117
    56.79092    834.00000    897.38520      0.00120
    56.80092    833.00000    895.79629      0.00120
    56.81092    879.00000    893.92393      0.00114
    56.82092    891.00000    891.78370      0.00112
    56.83092    874.00000    889.39513      0.00114
    56.84092    877.00000    886.78108      0.00114
    56.85092    877.00000    883.96687      0.00114
    56.86092    894.00000    880.97928      0.00112
    56.87092    860.00000    877.84637      0.00116
    56.88092    800.00000    874.59645      0.00125
    56.89092    800.00000    871.25739      0.00125
    56.90092    853.00000    867.85615      0.00117
    56.91092    798.00000    864.41834      0.00125
    56.92092    865.00000    860.96798      0.00116
    56.93092    829.00000    857.52716      0.00121
    56.94092    801.00000    854.11599      0.00125
    56.95092    807.00000    850.75255      0.00124
    56.96092    845.00000    847.45290      0.00118
    56.97092    808.00000    844.23113      0.00124
    56.98092    852.00000    841.09949      0.00117
    56.99092    841.00000    838.06847      0.00119
    57.00092    807.00000    835.14701      0.00124
    57.01093    856.00000    832.33980      0.00117
    57.02092    843.00000    829.66142      0.00119
    57.03093    856.00000    827.10596      0.00117
    57.04092    873.00000    824.68767      0.00115
    57.05093    800.00000    822.39878      0.00125
    57.06092    862.00000    820.25051      0.00116
    57.07093    847.00000    818.24387      0.00118
    57.08092    866.00000    816.38566      0.00115
    57.09093    808.00000    814.66659      0.00124
    57.10093    811.00000    813.09203      0.00123
    57.11093    824.00000    811.65805      0.00121
    57.12093    790.00000    810.35898      0.00127
    57.13093    787.00000    809.19580      0.00127
    57.14093    791.00000    808.20005      0.00126
    57.15093    822.00000    807.35563      0.00122
    57.16093    800.00000    806.65242      0.00125
    57.17093    775.00000    806.08795      0.00129
    57.18093    786.00000    805.65974      0.00127
    57.19093    805.00000    805.36524      0.00124
    57.20093    847.00000    805.20101      0.00118
    57.21093    778.00000    805.16013      0.00129
    57.22093    797.00000    805.23896      0.00125
    57.23093    826.00000    805.43150      0.00121
    57.24093    850.00000    805.73308      0.00118
    57.25093    841.00000    806.13873      0.00119
    57.26093    842.00000    806.64243      0.00119
    57.27093    865.00000    807.23773      0.00116
    57.28093    800.00000    807.91832      0.00125
    57.29093    834.00000    808.67809      0.00120
    57.30093    854.00000    809.50997      0.00117
    57.31093    817.00000    810.40692      0.00122
    57.32093    824.00000    811.36196      0.00121
    57.33093    845.00000    812.36799      0.00118
    57.34093    817.00000    813.41776      0.00122
    57.35093    805.00000    814.50385      0.00124
    57.36093    882.00000    815.61857      0.00113
    57.37093    826.00000    816.75408      0.00121
    57.38093    856.00000    817.90238      0.00117
    57.39093    808.00000    819.05550      0.00124
    57.40093    834.00000    820.20470      0.00120
    57.41093    788.00000    821.33764      0.00127
    57.42093    861.00000    822.44431      0.00116
    57.43093    797.00000    823.51499      0.00125
    57.44093    832.00000    824.54004      0.00120
    57.45094    859.00000    825.51021      0.00116
    57.46093    822.00000    826.41213      0.00122
    57.47094    824.00000    827.23870      0.00121
    57.48093    828.00000    827.97617      0.00121
    57.49094    820.00000    828.62075      0.00122
    57.50093    782.00000    829.16211      0.00128
    57.51094    804.00000    829.59313      0.00124
    57.52094    861.00000    829.90496      0.00116
    57.53094    811.00000    830.09256      0.00123
    57.54094    816.00000    830.15330      0.00123
    57.55094    824.00000    830.08378      0.00121
    57.56094    813.00000    829.88207      0.00123
    57.57094    807.00000    829.54815      0.00124
    57.58094    834.00000    829.08373      0.00120
    57.59094    823.00000    828.49189      0.00122
    57.60094    853.00000    827.77706      0.00117
    57.61094    842.00000    826.94485      0.00119
    57.62094    857.00000    826.00174      0.00117
    57.63094    855.00000    824.95474      0.00117
    57.64094    850.00000    823.81411      0.00118
    57.65094    767.00000    822.59605      0.00130
    57.66094    802.00000    821.30776      0.00125
    57.67094    816.00000    819.95860      0.00123
    57.68094    811.00000    818.55979      0.00123
    57.69094    888.00000    817.12268      0.00113
    57.70094    837.00000    815.65861      0.00119
    57.71094    817.00000    814.17867      0.00122
    57.72094    805.00000    812.69362      0.00124
    57.73094    840.00000    811.21378      0.00119
    57.74094    839.00000    809.74890      0.00119
    57.75094    833.00000    808.30808      0.00120
    57.76094    786.00000    806.89972      0.00127
    57.77094    783.00000    805.53147      0.00128
    57.78094    823.00000    804.21019      0.00122
    57.79094    789.00000    802.94191      0.00127
    57.80094    821.00000    801.73184      0.00122
    57.81094    809.00000    800.58437      0.00124
    57.82094    794.00000    799.50309      0.00126
    57.83094    821.00000    798.49087      0.00122
    57.84094    827.00000    797.55029      0.00121
    57.85094    815.00000    796.68302      0.00123
    57.86094    791.00000    795.88505      0.00126
    57.87094    800.00000    795.15623      0.00125
    57.88094    788.00000    794.49654      0.00127
    57.89095    777.00000    793.90361      0.00129
    57.90094    837.00000    793.37634      0.00119
    57.91095    812.00000    792.90928      0.00123
    57.92094    749.00000    792.49979      0.00134
    57.93095    759.00000    792.13949      0.00132
    57.94094    817.00000    791.82478      0.00122
    57.95095    808.00000    791.54882      0.00124
    57.96095    772.00000    791.30611      0.00130
    57.97095    779.00000    791.08962      0.00128
    57.98095    785.00000    790.89247      0.00127
    57.99095    816.00000    790.70783      0.00123
    58.00095    787.00000    790.52906      0.00127
    58.01095    788.00000    790.34993      0.00127
    58.02095    778.00000    790.16479      0.00129
    58.03095    755.00000    789.96875      0.00132
    58.04095    815.00000    789.75786      0.00123
    58.05095    746.00000    789.52927      0.00134
    58.06095    830.00000    789.28131      0.00120
    58.07095    795.00000    789.01364      0.00126
    58.08095    771.00000    788.72718      0.00130
    58.09095    822.00000    788.42416      0.00122
    58.10095    799.00000    788.10801      0.00125
    58.11095    764.00000    787.78332      0.00131
    58.12095    739.00000    787.45561      0.00135
    58.13095    800.00000    787.13121      0.00125
    58.14095    803.00000    786.81706      0.00125
    58.15095    757.00000    786.52046      0.00132
    58.16095    756.00000    786.24891      0.00132
    58.17095    796.00000    786.00993      0.00126
    58.18095    776.00000    785.81083      0.00129
    58.19095    768.00000    785.65864      0.00130
    58.20095    810.00000    785.55992      0.00123
    58.21095    816.00000    785.52072      0.00123
    58.22095    804.00000    785.54651      0.00124
    58.23095    769.00000    785.64214      0.00130
    58.24095    768.00000    785.81183      0.00130
    58.25095    758.00000    786.05919      0.00132
    58.26095    776.00000    786.38722      0.00129
    58.27095    773.00000    786.79833      0.00129
    58.28095    805.00000    787.29439      0.00124
    58.29095    722.00000    787.87669      0.00139
    58.30095    740.00000    788.54597      0.00135
    58.31096    740.00000    789.30320      0.00135
    58.32095    790.00000    790.14553      0.00127
    58.33096    802.00000    791.07518      0.00125
    58.34095    758.00000    792.08656      0.00132
    58.35096    796.00000    793.18093      0.00126
    58.36095    780.00000    794.35026      0.00128
    58.37096    802.00000    795.59443      0.00125
    58.38095    790.00000    796.90257      0.00127
    58.39096    773.00000    798.27268      0.00129
    58.40096    812.00000    799.69232      0.00123
    58.41096    800.00000    801.15330      0.00125
    58.42096    749.00000    802.64465      0.00134
    58.43096    799.00000    804.15041      0.00125
    58.44096    791.00000    805.65586      0.00126
    58.45096    776.00000    807.14629      0.00129
    58.46096    823.00000    808.60510      0.00122
    58.47096    781.00000    810.01441      0.00128
    58.48096    799.00000    811.35567      0.00125
    58.49096    747.00000    812.61008      0.00134
    58.50096    779.00000    813.75913      0.00128
    58.51096    801.00000    814.78503      0.00125
    58.52096    794.00000    815.67130      0.00126
    58.53096    765.00000    816.40349      0.00131
    58.54096    751.00000    816.96941      0.00133
    58.55096    780.00000    817.35903      0.00128
    58.56096    841.00000    817.56681      0.00119
    58.57096    820.00000    817.59089      0.00122
    58.58096    751.00000    817.43302      0.00133
    58.59096    775.00000    817.09878      0.00129
    58.60096    778.00000    816.59742      0.00129
    58.61096    807.00000    815.94164      0.00124
    58.62096    795.00000    815.14717      0.00126
    58.63096    815.00000    814.23234      0.00123
    58.64096    814.00000    813.21693      0.00123
    58.65096    813.00000    812.12160      0.00123
    58.66096    771.00000    810.96885      0.00130
    58.67096    760.00000    809.78145      0.00132
    58.68096    815.00000    808.58186      0.00123
    58.69096    801.00000    807.39197      0.00125
    58.70096    787.00000    806.23296      0.00127
    58.71096    760.00000    805.12508      0.00132
    58.72096    817.00000    804.08752      0.00122
    58.73096    788.00000    803.13838      0.00127
    58.74096    810.00000    802.29467      0.00123
    58.75097    808.00000    801.57164      0.00124
    58.76096    839.00000    800.98626      0.00119
    58.77097    825.00000    800.55015      0.00121
    58.78096    802.00000    800.27831      0.00125
    58.79097    847.00000    800.18207      0.00118
    58.80096    832.00000    800.27376      0.00120
    58.81097    767.00000    800.56536      0.00130
    58.82096    802.00000    801.06692      0.00125
    58.83097    782.00000    801.78824      0.00128
    58.84097    809.00000    802.73734      0.00124
    58.85097    776.00000    803.92529      0.00129
    58.86097    807.00000    805.36170      0.00124
    58.87097    822.00000    807.05565      0.00122
    58.88097    832.00000    809.01594      0.00120
    58.89097    823.00000    811.25115      0.00122
    58.90097    824.00000    813.76956      0.00121
    58.91097    852.00000    816.57929      0.00117
    58.92097    813.00000    819.68918      0.00123
    58.93097    814.00000    823.10664      0.00123
    58.94097    836.00000    826.83889      0.00120
    58.95097    886.00000    830.89306      0.00113
    58.96097    854.00000    835.27592      0.00117
    58.97097    850.00000    839.99376      0.00118
    58.98097    898.00000    845.05235      0.00111
    58.99097    867.00000    850.45686      0.00115
    59.00097    897.00000    856.21167      0.00111
    59.01097    913.00000    862.32032      0.00110
    59.02097    946.00000    868.78531      0.00106
    59.03097    898.00000    875.60795      0.00111
    59.04097    849.00000    882.78820      0.00118
    59.05097    858.00000    890.32446      0.00117
    59.06097    918.00000    898.21340      0.00109
    59.07097    879.00000    906.44975      0.00114
    59.08097    956.00000    915.02608      0.00105
    59.09097    978.00000    923.93271      0.00102
    59.10097    969.00000    933.15746      0.00103
    59.11097    939.00000    942.68563      0.00106
    59.12097    982.00000    952.49985      0.00102
    59.13097    981.00000    962.58015      0.00102
    59.14097    998.00000    972.90398      0.00100
    59.15097   1046.00000    983.44633      0.00096
    59.16097   1053.00000    994.17982      0.00095
    59.17097   1022.00000   1005.07512      0.00098
    59.18097   1049.00000   1016.10292      0.00095
    59.19098   1016.00000   1027.24416      0.00098
    59.20097   1059.00000   1038.43096      0.00094
    59.21098   1026.00000   1049.67603      0.00097
    59.22097   1058.00000   1060.90115      0.00095
    59.23098   1083.00000   1072.12007      0.00092
    59.24097   1081.00000   1083.25833      0.00093
    59.25098   1148.00000   1094.33146      0.00087
    59.26097   1156.00000   1105.26411      0.00087
    59.27098   1154.00000   1116.07235      0.00087
    59.28098   1203.00000   1126.69971      0.00083
    59.29098   1183.00000   1137.13538      0.00085
    59.30098   1175.00000   1147.35201      0.00085
    59.31098   1197.00000   1157.32452      0.00084
    59.32098   1231.00000   1167.02929      0.00081
    59.33098   1219.00000   1176.44298      0.00082
    59.34098   1317.00000   1185.54234      0.00076
    59.35098   1327.00000   1194.30409      0.00075
    59.36098   1304.00000   1202.70500      0.00077
    59.37098   1380.00000   1210.72195      0.00072
    59.38098   1379.00000   1218.33223      0.00073
    59.39098   1341.00000   1225.51399      0.00075
    59.40098   1421.00000   1232.24689      0.00070
    59.41098   1340.00000   1238.51295      0.00075
    59.42098   1343.00000   1244.29767      0.00074
    59.43098   1363.00000   1249.59115      0.00073
    59.44098   1294.00000   1254.38944      0.00077
    59.45098   1356.00000   1258.69568      0.00074
    59.46098   1427.00000   1262.52121      0.00070
    59.47098   1446.00000   1265.88628      0.00069
    59.48098   1424.00000   1268.82037      0.00070
    59.49098   1375.00000   1271.36201      0.00073
    59.50098   1444.00000   1273.55812      0.00069
    59.51098   1411.00000   1275.46284      0.00071
    59.52098   1398.00000   1277.13590      0.00072
    59.53098   1418.00000   1278.64086      0.00071
    59.54098   1412.00000   1280.04302      0.00071
    59.55098   1431.00000   1281.40747      0.00070
    59.56098   1353.00000   1282.79720      0.00074
    59.57098   1374.00000   1284.27146      0.00073
    59.58098   1332.00000   1285.88428      0.00075
    59.59098   1352.00000   1287.68336      0.00074
    59.60098   1404.00000   1289.70912      0.00071
    59.61098   1391.00000   1291.99389      0.00072
    59.62098   1371.00000   1294.56125      0.00073
    59.63099   1391.00000   1297.42847      0.00072
    59.64098   1299.00000   1300.59048      0.00077
    59.65099   1428.00000   1304.05359      0.00070
    59.66098   1366.00000   1307.78585      0.00073
    59.67099   1343.00000   1311.77230      0.00074
    59.68098   1350.00000   1315.95427      0.00074
    59.69099   1212.00000   1320.29267      0.00083
    59.70098   1244.00000   1324.70119      0.00080
    59.71099   1310.00000   1329.11489      0.00076
    59.72099   1309.00000   1333.42573      0.00076
    59.73099   1307.00000   1337.53165      0.00077
    59.74099   1267.00000   1341.31648      0.00079
    59.75099   1337.00000   1344.65675      0.00075
    59.76099   1333.00000   1347.42478      0.00075
    59.77099   1262.00000   1349.49246      0.00079
    59.78099   1312.00000   1350.73559      0.00076
    59.79099   1365.00000   1351.03854      0.00073
    59.80099   1387.00000   1350.29900      0.00072
    59.81099   1341.00000   1348.43262      0.00075
    59.82099   1286.00000   1345.37694      0.00078
    59.83099   1352.00000   1341.09459      0.00074
    59.84099   1318.00000   1335.57518      0.00076
    59.85099   1309.00000   1328.83598      0.00076
    59.86099   1300.00000   1320.92129      0.00077
    59.87099   1267.00000   1311.90017      0.00079
    59.88099   1189.00000   1301.86201      0.00084
    59.89099   1284.00000   1290.91367      0.00078
    59.90099   1238.00000   1279.18201      0.00081
    59.91099   1187.00000   1266.79901      0.00084
    59.92099   1204.00000   1253.89459      0.00083
    59.93099   1140.00000   1240.60024      0.00088
    59.94099   1187.00000   1227.04449      0.00084
    59.95099   1160.00000   1213.35070      0.00086
    59.96099   1127.00000   1199.63370      0.00089
    59.97099   1138.00000   1185.99841      0.00088
    59.98099   1107.00000   1172.53914      0.00090
    59.99099   1084.00000   1159.33939      0.00092
    60.00099   1127.00000   1146.47182      0.00089
    60.01099   1020.00000   1133.99855      0.00098
    60.02099   1088.00000   1121.97157      0.00092
    60.03099   1064.00000   1110.43330      0.00094
    60.04099   1071.00000   1099.41709      0.00093
    60.05099   1000.00000   1088.94786      0.00100
    60.06099    976.00000   1079.04259      0.00102
    60.07100   1009.00000   1069.70195      0.00099
    60.08099   1027.00000   1060.95533      0.00097
    60.09100    982.00000   1052.76450      0.00102
    60.10099    999.00000   1045.15186      0.00100
    60.11100    966.00000   1038.07227      0.00104
    60.12099   1013.00000   1031.53315      0.00099
    60.13100    923.00000   1025.48411      0.00108
    60.14100   1002.00000   1019.91485      0.00100
    60.15100    939.00000   1014.78722      0.00106
    60.16100    966.00000   1010.06662      0.00104
    60.17100    935.00000   1005.71662      0.00107
    60.18100    908.00000   1001.69980      0.00110
    60.19100    903.00000    997.97866      0.00111
    60.20100    932.00000    994.51650      0.00107
    60.21100    940.00000    991.27834      0.00106
    60.22100    918.00000    988.23175      0.00109
    60.23100    871.00000    985.34762      0.00115
    60.24100    973.00000    982.60079      0.00103
    60.25100    902.00000    979.97051      0.00111
    60.26100    919.00000    977.44071      0.00109
    60.27100    934.00000    974.99978      0.00107
    60.28100    881.00000    972.64029      0.00114
    60.29100    953.00000    970.35957      0.00105
    60.30100    920.00000    968.15863      0.00109
    60.31100    878.00000    966.04144      0.00114
    60.32100    912.00000    964.01441      0.00110
    60.33100    877.00000    962.08570      0.00114
    60.34100    886.00000    960.26458      0.00113
    60.35100    990.00000    958.56083      0.00101
    60.36100    941.00000    956.98419      0.00106
    60.37100    882.00000    955.54386      0.00113
    60.38100    874.00000    954.24818      0.00114
    60.39100    907.00000    953.10426      0.00110
    60.40100    933.00000    952.11775      0.00107
    60.41100    886.00000    951.29266      0.00113
    60.42100    992.00000    950.63128      0.00101
    60.43100    944.00000    950.13404      0.00106
    60.44100    958.00000    949.79954      0.00104
    60.45100    918.00000    949.62478      0.00109
    60.46100    911.00000    949.60482      0.00110
    60.47100    963.00000    949.72965      0.00104
    60.48100    912.00000    949.99036      0.00110
    60.49100    936.00000    950.37654      0.00107
    60.50100    929.00000    950.87531      0.00108
    60.51101    948.00000    951.47247      0.00105
    60.52100    936.00000    952.14933      0.00107
    60.53101    951.00000    952.89023      0.00105
    60.54100    972.00000    953.67214      0.00103
    60.55101    994.00000    954.47657      0.00101
    60.56100    997.00000    955.27733      0.00100
    60.57101    971.00000    956.05319      0.00103
    60.58101    932.00000    956.77625      0.00107
    60.59101    943.00000    957.42005      0.00106
    60.60101    925.00000    957.95717      0.00108
    60.61101   1008.00000    958.37018      0.00099
    60.62101   1023.00000    958.63480      0.00098
    60.63101   1045.00000    958.72344      0.00096
    60.64101   1027.00000    958.61371      0.00097
    60.65101    979.00000    958.28680      0.00102
    60.66101    974.00000    957.72745      0.00103
    60.67101    971.00000    956.92454      0.00103
    60.68101    948.00000    955.87145      0.00105
    60.69101    988.00000    954.56653      0.00101
    60.70101    964.00000    953.01358      0.00104
    60.71101    993.00000    951.22111      0.00101
    60.72101   1003.00000    949.19644      0.00100
    60.73101    958.00000    946.95607      0.00104
    60.74101    951.00000    944.52042      0.00105
    60.75101    993.00000    941.91098      0.00101
    60.76101    995.00000    939.15030      0.00101
    60.77101    939.00000    936.26158      0.00106
    60.78101    953.00000    933.26792      0.00105
    60.79101    994.00000    930.19142      0.00101
    60.80101    949.00000    927.05195      0.00105
    60.81101    951.00000    923.86720      0.00105
    60.82101    931.00000    920.66304      0.00107
    60.83101    927.00000    917.46459      0.00108
    60.84101    912.00000    914.27999      0.00110
    60.85101    931.00000    911.11971      0.00107
    60.86101    862.00000    907.99497      0.00116
    60.87101    879.00000    904.91553      0.00114
    60.88101    899.00000    901.88952      0.00111
    60.89101    954.00000    898.92307      0.00105
    60.90101    926.00000    896.02091      0.00108
    60.91101    905.00000    893.19285      0.00110
    60.92101    933.00000    890.44543      0.00107
    60.93102    860.00000    887.77611      0.00116
    60.94101    869.00000    885.19419      0.00115
    60.95102    865.00000    882.69114      0.00116
    60.96101    906.00000    880.27803      0.00110
    60.97102    896.00000    877.94603      0.00112
    60.98101    879.00000    875.70446      0.00114
    60.99102    924.00000    873.54423      0.00108
    61.00101    913.00000    871.47308      0.00110
    61.01102    856.00000    869.48180      0.00117
    61.02102    815.00000    867.57508      0.00123
    61.03102    852.00000    865.74936      0.00117
    61.04102    870.00000    864.00104      0.00115
    61.05102    853.00000    862.32690      0.00117
    61.06102    864.00000    860.72455      0.00116
    61.07102    866.00000    859.19097      0.00115
    61.08102    866.00000    857.72253      0.00115
    61.09102    853.00000    856.31521      0.00117
    61.10102    829.00000    854.96467      0.00121
    61.11102    857.00000    853.66623      0.00117
    61.12102    822.00000    852.41492      0.00122
    61.13102    848.00000    851.20542      0.00118
    61.14102    875.00000    850.03216      0.00114
    61.15102    867.00000    848.88927      0.00115
    61.16102    820.00000    847.77064      0.00122
    61.17102    826.00000    846.66995      0.00121
    61.18102    808.00000    845.58072      0.00124
    61.19102    777.00000    844.49634      0.00129
    61.20102    867.00000    843.41012      0.00115
    61.21102    858.00000    842.31542      0.00117
    61.22102    792.00000    841.20562      0.00126
    61.23102    822.00000    840.07431      0.00122
    61.24102    811.00000    838.91536      0.00123
    61.25102    852.00000    837.72321      0.00117
    61.26102    838.00000    836.49303      0.00119
    61.27102    813.00000    835.21885      0.00123
    61.28102    789.00000    833.89338      0.00127
    61.29102    844.00000    832.51395      0.00118
    61.30102    762.00000    831.07847      0.00131
    61.31102    761.00000    829.58486      0.00131
    61.32102    829.00000    828.03179      0.00121
    61.33102    812.00000    826.41882      0.00123
    61.34102    804.00000    824.74644      0.00124
    61.35102    837.00000    823.01615      0.00119
    61.36102    750.00000    821.23129      0.00133
    61.37103    804.00000    819.39334      0.00124
    61.38102    794.00000    817.51215      0.00126
    61.39103    813.00000    815.58546      0.00123
    61.40102    803.00000    813.62714      0.00125
    61.41103    815.00000    811.63630      0.00123
    61.42102    803.00000    809.62854      0.00125
    61.43103    834.00000    807.60231      0.00120
    61.44102    781.00000    805.57348      0.00128
    61.45103    813.00000    803.54276      0.00123
    61.46103    817.00000    801.52492      0.00122
    61.47103    784.00000    799.52643      0.00128
    61.48103    756.00000    797.55571      0.00132
    61.49103    770.00000    795.62106      0.00130
    61.50103    768.00000    793.73067      0.00130
    61.51103    775.00000    791.89284      0.00129
    61.52103    749.00000    790.11743      0.00134
    61.53103    733.00000    788.41379      0.00136
    61.54103    811.00000    786.77315      0.00123
    61.55103    786.00000    785.20494      0.00127
    61.56103    791.00000    783.72115      0.00126
    61.57103    807.00000    782.32958      0.00124
    61.58103    773.00000    781.01988      0.00129
    61.59103    758.00000    779.79877      0.00132
    61.60103    788.00000    778.67313      0.00127
    61.61103    777.00000    777.64611      0.00129
    61.62103    798.00000    776.71938      0.00125
    61.63103    817.00000    775.89395      0.00122
    61.64103    783.00000    775.17020      0.00128
    61.65103    817.00000    774.54782      0.00122
    61.66103    776.00000    774.02587      0.00129
    61.67103    756.00000    773.60265      0.00132
    61.68103    749.00000    773.27585      0.00134
    61.69103    735.00000    773.04235      0.00136
    61.70103    813.00000    772.89780      0.00123
    61.71103    742.00000    772.83725      0.00135
    61.72103    763.00000    772.85519      0.00131
    61.73103    769.00000    772.94519      0.00130
    61.74103    764.00000    773.09978      0.00131
    61.75103    813.00000    773.31037      0.00123
    61.76103    781.00000    773.56658      0.00128
    61.77103    787.00000    773.85643      0.00127
    61.78103    797.00000    774.17595      0.00125
    61.79103    835.00000    774.52575      0.00120
    61.80103    815.00000    774.88873      0.00123
    61.81104    799.00000    775.25165      0.00125
    61.82103    794.00000    775.59905      0.00126
    61.83104    815.00000    775.92588      0.00123
    61.84103    798.00000    776.22771      0.00125
    61.85104    771.00000    776.49609      0.00130
    61.86103    801.00000    776.72253      0.00125
    61.87104    805.00000    776.90368      0.00124
    61.88103    821.00000    777.03596      0.00122
    61.89104    784.00000    777.11915      0.00128
    61.90104    760.00000    777.15353      0.00132
    61.91104    747.00000    777.14158      0.00134
    61.92104    738.00000    777.08702      0.00136
    61.93104    836.00000    776.99473      0.00120
    61.94104    786.00000    776.87042      0.00127
    61.95104    790.00000    776.72031      0.00127
    61.96104    784.00000    776.55091      0.00128
    61.97104    792.00000    776.36917      0.00126
    61.98104    773.00000    776.18103      0.00129
    61.99104    803.00000    775.99191      0.00125
    62.00104    781.00000    775.80657      0.00128
    62.01104    803.00000    775.62884      0.00125
    62.02104    816.00000    775.46155      0.00123
    62.03104    850.00000    775.30647      0.00118
    62.04104    833.00000    775.16437      0.00120
    62.05104    830.00000    775.03523      0.00120
    62.06104    824.00000    774.91814      0.00121
    62.07104    827.00000    774.80930      0.00121
    62.08104    888.00000    774.70588      0.00113
    62.09104    819.00000    774.60529      0.00122
    62.10104    855.00000    774.50432      0.00117
    62.11104    793.00000    774.39948      0.00126
    62.12104    787.00000    774.28745      0.00127
    62.13104    821.00000    774.16528      0.00122
    62.14104    787.00000    774.03064      0.00127
    62.15104    843.00000    773.88194      0.00119
    62.16104    846.00000    773.71856      0.00118
    62.17104    855.00000    773.54085      0.00117
    62.18104    836.00000    773.35027      0.00120
    62.19104    789.00000    773.14934      0.00127
    62.20104    801.00000    772.94162      0.00125
    62.21104    794.00000    772.73158      0.00126
    62.22104    792.00000    772.52450      0.00126
    62.23104    794.00000    772.32627      0.00126
    62.24104    813.00000    772.14322      0.00123
    62.25105    748.00000    771.98177      0.00134
    62.26104    759.00000    771.84903      0.00132
    62.27105    748.00000    771.75093      0.00134
    62.28104    791.00000    771.69415      0.00126
    62.29105    816.00000    771.68420      0.00123
    62.30104    779.00000    771.72648      0.00128
    62.31105    755.00000    771.82580      0.00132
    62.32104    748.00000    771.98578      0.00134
    62.33105    796.00000    772.21035      0.00126
    62.34105    774.00000    772.50147      0.00129
    62.35105    771.00000    772.86103      0.00130
    62.36105    764.00000    773.28981      0.00131
    62.37105    778.00000    773.78713      0.00129
    62.38105    794.00000    774.35062      0.00126
    62.39105    743.00000    774.98181      0.00135
    62.40105    788.00000    775.68932      0.00127
    62.41105    785.00000    776.46564      0.00127
    62.42105    822.00000    777.30495      0.00122
    62.43105    745.00000    778.20348      0.00134
    62.44105    735.00000    779.15706      0.00136
    62.45105    802.00000    780.16086      0.00125
    62.46105    757.00000    781.20950      0.00132
    62.47105    757.00000    782.29760      0.00132
    62.48105    786.00000    783.41881      0.00127
    62.49105    768.00000    784.56612      0.00130
    62.50105    733.00000    785.73229      0.00136
    62.51105    771.00000    786.90971      0.00130
    62.52105    779.00000    788.09046      0.00128
    62.53105    824.00000    789.26638      0.00121
    62.54105    804.00000    790.42909      0.00124
    62.55105    773.00000    791.57007      0.00129
    62.56105    752.00000    792.68074      0.00133
    62.57105    784.00000    793.75250      0.00128
    62.58105    798.00000    794.77680      0.00125
    62.59105    783.00000    795.74525      0.00128
    62.60105    767.00000    796.64961      0.00130
    62.61105    785.00000    797.48200      0.00127
    62.62105    734.00000    798.23481      0.00136
    62.63105    802.00000    798.90002      0.00125
    62.64105    835.00000    799.47079      0.00120
    62.65105    803.00000    799.94083      0.00125
    62.66105    807.00000    800.30417      0.00124
    62.67105    803.00000    800.55539      0.00125
    62.68105    794.00000    800.68971      0.00126
    62.69106    764.00000    800.70291      0.00131
    62.70105    780.00000    800.59176      0.00128
    62.71106    731.00000    800.35305      0.00137
    62.72105    794.00000    799.98588      0.00126
    62.73106    747.00000    799.48759      0.00134
    62.74105    783.00000    798.85979      0.00128
    62.75106    815.00000    798.09993      0.00123
    62.76105    791.00000    797.21042      0.00126
    62.77106    789.00000    796.18747      0.00127
    62.78106    799.00000    795.04828      0.00125
    62.79106    784.00000    793.80019      0.00128
    62.80106    803.00000    792.44107      0.00125
    62.81106    803.00000    790.97419      0.00125
    62.82106    799.00000    789.40477      0.00125
    62.83106    783.00000    787.73872      0.00128
    62.84106    738.00000    785.98221      0.00136
    62.85106    776.00000    784.14157      0.00129
    62.86106    734.00000    782.22321      0.00136
    62.87106    808.00000    780.23339      0.00124
    62.88106    736.00000    778.17847      0.00136
    62.89106    792.00000    776.06638      0.00126
    62.90106    783.00000    773.90296      0.00128
    62.91106    762.00000    771.69405      0.00131
    62.92106    780.00000    769.44577      0.00128
    62.93106    737.00000    767.16420      0.00136
    62.94106    797.00000    764.85536      0.00125
    62.95106    781.00000    762.52524      0.00128
    62.96106    790.00000    760.17898      0.00127
    62.97106    832.00000    757.82183      0.00120
    62.98106    795.00000    755.45914      0.00126
    62.99106    764.00000    753.09512      0.00131
    63.00106    760.00000    750.73045      0.00132
    63.01106    781.00000    748.36703      0.00128
    63.02106    797.00000    746.04039      0.00125
    63.03106    750.00000    743.74659      0.00133
    63.04106    728.00000    741.47987      0.00137
    63.05106    742.00000    739.24577      0.00135
    63.06106    755.00000    737.04768      0.00132
    63.07106    720.00000    734.88936      0.00139
    63.08106    732.00000    732.77429      0.00137
    63.09106    758.00000    730.70624      0.00132
    63.10106    738.00000    728.68868      0.00136
    63.11106    731.00000    726.71870      0.00137
    63.12106    736.00000    724.79821      0.00136
    63.13107    764.00000    722.92816      0.00131
    63.14106    769.00000    721.11504      0.00130
    63.15107    744.00000    719.35024      0.00134
    63.16106    729.00000    717.63964      0.00137
    63.17107    738.00000    715.99084      0.00136
    63.18106    708.00000    714.40714      0.00141
    63.19107    747.00000    712.87701      0.00134
    63.20107    723.00000    711.40516      0.00138
    63.21107    731.00000    709.98927      0.00137
    63.22107    761.00000    708.62872      0.00131
    63.23107    728.00000    707.32278      0.00137
    63.24107    715.00000    706.07058      0.00140
    63.25107    704.00000    704.87116      0.00142
    63.26107    712.00000    703.72346      0.00140
    63.27107    695.00000    702.62631      0.00144
    63.28107    726.00000    701.57844      0.00138
    63.29107    698.00000    700.57843      0.00143
    63.30107    675.00000    699.62456      0.00148
    63.31107    684.00000    698.71493      0.00146
    63.32107    669.00000    697.84966      0.00149
    63.33107    706.00000    697.02797      0.00142
    63.34107    744.00000    696.24705      0.00134
    63.35107    741.00000    695.50472      0.00135
    63.36107    703.00000    694.79897      0.00142
    63.37107    661.00000    694.12774      0.00151
    63.38107    696.00000    693.48898      0.00144
    63.39107    697.00000    692.88082      0.00143
    63.40107    630.00000    692.30073      0.00159
    63.41107    669.00000    691.74390      0.00149
    63.42107    753.00000    691.20840      0.00133
    63.43107    721.00000    690.69232      0.00139
    63.44107    683.00000    690.19325      0.00146
    63.45107    689.00000    689.70871      0.00145
    63.46107    680.00000    689.23636      0.00147
    63.47107    702.00000    688.77400      0.00142
    63.48107    725.00000    688.31969      0.00138
    63.49107    670.00000    687.87173      0.00149
    63.50107    693.00000    687.42875      0.00144
    63.51107    681.00000    686.98969      0.00147
    63.52107    668.00000    686.55383      0.00150
    63.53107    697.00000    686.12079      0.00143
    63.54107    646.00000    685.69053      0.00155
    63.55107    628.00000    685.26329      0.00159
    63.56107    658.00000    684.83958      0.00152
    63.57108    668.00000    684.41971      0.00150
    63.58107    713.00000    684.00583      0.00140
    63.59108    694.00000    683.59728      0.00144
    63.60107    683.00000    683.19672      0.00146
    63.61108    681.00000    682.80358      0.00147
    63.62107    685.00000    682.42040      0.00146
    63.63108    669.00000    682.04652      0.00149
    63.64108    662.00000    681.68380      0.00151
    63.65108    695.00000    681.33245      0.00144
    63.66108    643.00000    680.99294      0.00156
    63.67108    643.00000    680.66505      0.00156
    63.68108    685.00000    680.34824      0.00146
    63.69108    681.00000    680.04236      0.00147
    63.70108    659.00000    679.74699      0.00152
    63.71108    653.00000    679.46138      0.00153
    63.72108    690.00000    679.18459      0.00145
    63.73108    667.00000    678.91550      0.00150
    63.74108    653.00000    678.65288      0.00153
    63.75108    669.00000    678.39538      0.00149
    63.76108    721.00000    678.14161      0.00139
    63.77108    672.00000    677.89015      0.00149
    63.78108    646.00000    677.63958      0.00155
    63.79108    680.00000    677.38850      0.00147
    63.80108    666.00000    677.13561      0.00150
    63.81108    692.00000    676.87969      0.00145
    63.82108    674.00000    676.61965      0.00148
    63.83108    685.00000    676.35455      0.00146
    63.84108    655.00000    676.08363      0.00153
    63.85108    650.00000    675.80629      0.00154
    63.86108    663.00000    675.52216      0.00151
    63.87108    662.00000    675.23105      0.00151
    63.88108    690.00000    674.93299      0.00145
    63.89108    717.00000    674.62820      0.00139
    63.90108    657.00000    674.31711      0.00152
    63.91108    655.00000    674.00032      0.00153
    63.92108    634.00000    673.67861      0.00158
    63.93108    675.00000    673.35289      0.00148
    63.94108    655.00000    673.02417      0.00153
    63.95108    663.00000    672.69356      0.00151
    63.96108    701.00000    672.36221      0.00143
    63.97108    655.00000    672.03129      0.00153
    63.98108    675.00000    671.70193      0.00148
    63.99109    688.00000    671.37486      0.00145
    64.00108    644.00000    671.05199      0.00155
    64.01109    681.00000    670.73283      0.00147
    64.02108    660.00000    670.41926      0.00152
    64.03108    648.00000    670.11073      0.00154
    64.04108    664.00000    669.80767      0.00151
    64.05109    654.00000    669.50965      0.00153
    64.06108    699.00000    669.21710      0.00143
    64.07108    695.00000    668.92835      0.00144
    64.08109    662.00000    668.64230      0.00151
    64.09109    711.00000    668.35803      0.00141
    64.10108    614.00000    668.07357      0.00163
    64.11108    660.00000    667.78565      0.00152
    64.12109    659.00000    667.49003      0.00152
    64.13109    682.00000    667.18379      0.00147
    64.14108    664.00000    666.87404      0.00151
    64.15108    665.00000    666.56052      0.00150
    64.16109    679.00000    666.23482      0.00147
    64.17109    640.00000    665.89291      0.00156
    64.18108    656.00000    665.53156      0.00152
    64.19109    665.00000    665.14947      0.00150
    64.20109    613.00000    664.74685      0.00163
    64.21109    654.00000    664.32002      0.00153
    64.22108    693.00000    663.86747      0.00144
    64.23109    653.00000    663.38661      0.00153
    64.24109    655.00000    662.87811      0.00153
    64.25109    680.00000    662.34122      0.00147
    64.26109    678.00000    661.77607      0.00147
    64.27109    637.00000    661.18325      0.00157
    64.28109    646.00000    660.56374      0.00155
    64.29109    642.00000    659.91880      0.00156
    64.30109    670.00000    659.25008      0.00149
    64.31109    619.00000    658.56028      0.00162
    64.32109    678.00000    657.85196      0.00147
    64.33109    613.00000    657.12728      0.00163
    64.34109    635.00000    656.38878      0.00157
    64.35109    615.00000    655.63900      0.00163
    64.36109    609.00000    654.88002      0.00164
    64.37109    649.00000    654.11400      0.00154
    64.38109    650.00000    653.34855      0.00154
    64.39109    672.00000    652.58606      0.00149
    64.40109    631.00000    651.82719      0.00158
    64.41109    687.00000    651.07434      0.00146
    64.42109    650.00000    650.32973      0.00154
    64.43109    604.00000    649.59584      0.00166
    64.44109    671.00000    648.87468      0.00149
    64.45110    642.00000    648.16724      0.00156
    64.46109    645.00000    647.47721      0.00155
    64.47109    683.00000    646.80377      0.00146
    64.48109    659.00000    646.14893      0.00152
    64.49110    698.00000    645.51409      0.00143
    64.50109    674.00000    644.90168      0.00148
    64.51109    654.00000    644.31019      0.00153
    64.52110    664.00000    643.73996      0.00151
    64.53110    668.00000    643.19179      0.00150
    64.54109    661.00000    642.66314      0.00151
    64.55109    677.00000    642.14913      0.00148
    64.56110    663.00000    641.66183      0.00151
    64.57110    618.00000    641.21475      0.00162
    64.58109    663.00000    640.79868      0.00151
    64.59109    644.00000    640.40966      0.00155
    64.60110    639.00000    640.04662      0.00156
    64.61110    641.00000    639.71010      0.00156
    64.62109    631.00000    639.39991      0.00158
    64.63110    682.00000    639.11502      0.00147
    64.64110    642.00000    638.85612      0.00156
    64.65110    622.00000    638.62262      0.00161
    64.66109    631.00000    638.41437      0.00158
    64.67110    643.00000    638.23034      0.00156
    64.68110    613.00000    638.07062      0.00163
    64.69110    583.00000    637.93439      0.00172
    64.70110    624.00000    637.82093      0.00160
    64.71110    678.00000    637.72939      0.00147
    64.72110    660.00000    637.65866      0.00152
    64.73110    630.00000    637.60711      0.00159
    64.74110    635.00000    637.57134      0.00157
    64.75110    646.00000    637.54741      0.00155
    64.76110    656.00000    637.54625      0.00152
    64.77110    663.00000    637.57166      0.00151
    64.78110    619.00000    637.61613      0.00162
    64.79110    653.00000    637.67552      0.00153
    64.80110    648.00000    637.74818      0.00154
    64.81110    626.00000    637.83253      0.00160
    64.82110    650.00000    637.92683      0.00154
    64.83110    581.00000    638.02909      0.00172
    64.84110    657.00000    638.13716      0.00152
    64.85110    629.00000    638.24868      0.00159
    64.86110    603.00000    638.36104      0.00166
    64.87110    622.00000    638.47131      0.00161
    64.88110    634.00000    638.57609      0.00158
    64.89111    626.00000    638.67123      0.00160
    64.90110    620.00000    638.75044      0.00161
    64.91110    596.00000    638.80246      0.00168
    64.92110    618.00000    638.80565      0.00162
    64.93111    660.00000    638.75703      0.00152
    64.94110    672.00000    638.69616      0.00149
    64.95110    636.00000    638.61993      0.00157
    64.96111    641.00000    638.63424      0.00156
    64.97111    650.00000    638.68330      0.00154
    64.98110    637.00000    638.72481      0.00157
    64.99110    685.00000    638.75554      0.00146
    65.00111    608.00000    638.77621      0.00164
    65.01111    648.00000    638.78782      0.00154
    65.02110    665.00000    638.79173      0.00150
    65.03111    607.00000    638.78957      0.00165
    65.04111    633.00000    638.78306      0.00158
    65.05111    654.00000    638.77411      0.00153
    65.06110    616.00000    638.76455      0.00162
    65.07111    629.00000    638.75609      0.00159
    65.08111    647.00000    638.75147      0.00155
    65.09111    642.00000    638.75467      0.00156
    65.10110    660.00000    638.76668      0.00152
    65.11111    645.00000    638.78893      0.00155
    65.12111    702.00000    638.82308      0.00142
    65.13111    666.00000    638.87077      0.00150
    65.14111    676.00000    638.93343      0.00148
    65.15111    626.00000    639.01229      0.00160
    65.16111    624.00000    639.10840      0.00160
    65.17111    634.00000    639.22260      0.00158
    65.18111    657.00000    639.35552      0.00152
    65.19111    638.00000    639.50759      0.00157
    65.20111    649.00000    639.67903      0.00154
    65.21111    598.00000    639.86989      0.00167
    65.22111    676.00000    640.08000      0.00148
    65.23111    649.00000    640.30903      0.00154
    65.24111    639.00000    640.55644      0.00156
    65.25111    627.00000    640.82155      0.00159
    65.26111    661.00000    641.10350      0.00151
    65.27111    682.00000    641.40128      0.00147
    65.28111    647.00000    641.71368      0.00155
    65.29111    630.00000    642.03934      0.00159
    65.30111    658.00000    642.37672      0.00152
    65.31111    651.00000    642.72417      0.00154
    65.32111    670.00000    643.07987      0.00149
    65.33112    610.00000    643.44222      0.00164
    65.34111    614.00000    643.80803      0.00163
    65.35111    641.00000    644.17608      0.00156
    65.36111    637.00000    644.54341      0.00157
    65.37112    636.00000    644.90733      0.00157
    65.38111    665.00000    645.26250      0.00150
    65.39111    635.00000    645.60231      0.00157
    65.40112    683.00000    645.91553      0.00146
    65.41112    660.00000    646.20762      0.00152
    65.42111    626.00000    646.52712      0.00160
    65.43111    633.00000    646.85810      0.00158
    65.44112    607.00000    647.17992      0.00165
    65.45112    660.00000    647.48841      0.00152
    65.46111    645.00000    647.78218      0.00155
    65.47112    636.00000    648.06126      0.00157
    65.48112    640.00000    648.32419      0.00156
    65.49112    629.00000    648.57079      0.00159
    65.50111    653.00000    648.80054      0.00153
    65.51112    649.00000    649.01381      0.00154
    65.52112    642.00000    649.20955      0.00156
    65.53112    647.00000    649.38675      0.00155
    65.54111    658.00000    649.54071      0.00152
    65.55112    648.00000    649.66795      0.00154
    65.56112    590.00000    649.79647      0.00169
    65.57112    603.00000    649.93063      0.00166
    65.58112    652.00000    650.05958      0.00153
    65.59112    651.00000    650.18022      0.00154
    65.60112    642.00000    650.29328      0.00156
    65.61112    635.00000    650.39973      0.00157
    65.62112    634.00000    650.50045      0.00158
    65.63112    674.00000    650.59618      0.00148
    65.64112    597.00000    650.68752      0.00168
    65.65112    614.00000    650.77487      0.00163
    65.66112    647.00000    650.85848      0.00155
    65.67112    624.00000    650.93834      0.00160
    65.68112    638.00000    651.01427      0.00157
    65.69112    669.00000    651.08579      0.00149
    65.70112    669.00000    651.15215      0.00149
    65.71112    644.00000    651.21220      0.00155
    65.72112    659.00000    651.26376      0.00152
    65.73112    660.00000    651.30471      0.00152
    65.74112    678.00000    651.34072      0.00147
    65.75112    683.00000    651.36852      0.00146
    65.76112    673.00000    651.38383      0.00149
    65.77113    691.00000    651.38463      0.00145
    65.78112    684.00000    651.36871      0.00146
    65.79112    656.00000    651.33376      0.00152
    65.80112    622.00000    651.27729      0.00161
    65.81113    610.00000    651.19628      0.00164
    65.82112    667.00000    651.08689      0.00150
    65.83112    650.00000    650.94457      0.00154
    65.84113    648.00000    650.77478      0.00154
    65.85113    651.00000    650.57056      0.00154
    65.86112    625.00000    650.31246      0.00160
    65.87112    654.00000    649.98841      0.00153
    65.88113    623.00000    649.68904      0.00161
    65.89113    639.00000    649.38207      0.00156
    65.90112    642.00000    649.04370      0.00156
    65.91113    643.00000    648.67305      0.00156
    65.92113    649.00000    648.26975      0.00154
    65.93113    659.00000    647.83259      0.00152
    65.94112    637.00000    647.36201      0.00157
    65.95113    660.00000    646.85628      0.00152
    65.96113    641.00000    646.31523      0.00156
    65.97113    646.00000    645.73366      0.00155
    65.98112    671.00000    645.11579      0.00149
    65.99113    639.00000    644.48934      0.00156
    66.00113    617.00000    643.84748      0.00162
    66.01113    633.00000    643.18200      0.00158
    66.02113    668.00000    642.49359      0.00150
    66.03113    649.00000    641.78393      0.00154
    66.04113    615.00000    641.05473      0.00163
    66.05113    651.00000    640.30779      0.00154
    66.06113    660.00000    639.54496      0.00152
    66.07113    682.00000    638.76813      0.00147
    66.08113    631.00000    637.97924      0.00158
    66.09113    647.00000    637.18023      0.00155
    66.10113    647.00000    636.37308      0.00155
    66.11113    681.00000    635.55973      0.00147
    66.12113    650.00000    634.74212      0.00154
    66.13113    622.00000    633.92215      0.00161
    66.14113    659.00000    633.10163      0.00152
    66.15113    624.00000    632.28232      0.00160
    66.16113    685.00000    631.46588      0.00146
    66.17113    665.00000    630.65384      0.00150
    66.18113    620.00000    629.84765      0.00161
    66.19113    657.00000    629.04858      0.00152
    66.20113    635.00000    628.25778      0.00157
    66.21114    617.00000    627.47548      0.00162
    66.22113    653.00000    626.70485      0.00153
    66.23113    676.00000    625.94428      0.00148
    66.24113    641.00000    625.19509      0.00156
    66.25114    664.00000    624.45697      0.00151
    66.26113    604.00000    623.73239      0.00166
    66.27113    650.00000    623.01931      0.00154
    66.28114    645.00000    622.31782      0.00155
    66.29114    605.00000    621.62922      0.00165
    66.30113    625.00000    620.95331      0.00160
    66.31113    630.00000    620.28849      0.00159
    66.32114    606.00000    619.63449      0.00165
    66.33114    632.00000    618.99222      0.00158
    66.34113    656.00000    618.36124      0.00152
    66.35114    629.00000    617.73920      0.00159
    66.36114    637.00000    617.12748      0.00157
    66.37114    637.00000    616.52486      0.00157
    66.38113    670.00000    615.93124      0.00149
    66.39114    670.00000    615.34363      0.00149
    66.40114    596.00000    614.76181      0.00168
    66.41114    609.00000    614.18659      0.00164
    66.42113    584.00000    613.62527      0.00171
    66.43114    609.00000    613.07291      0.00164
    66.44114    617.00000    612.52851      0.00162
    66.45114    611.00000    611.99101      0.00164
    66.46114    615.00000    611.45995      0.00163
    66.47114    598.00000    610.93441      0.00167
    66.48114    571.00000    610.41142      0.00175
    66.49114    580.00000    609.88883      0.00172
    66.50114    615.00000    609.38523      0.00163
    66.51114    600.00000    608.89581      0.00167
    66.52114    549.00000    608.41348      0.00182
    66.53114    599.00000    607.93864      0.00167
    66.54114    621.00000    607.47507      0.00161
    66.55114    656.00000    607.02187      0.00152
    66.56114    613.00000    606.57809      0.00163
    66.57114    576.00000    606.14384      0.00174
    66.58114    647.00000    605.71930      0.00155
    66.59114    625.00000    605.30463      0.00160
    66.60114    601.00000    604.89993      0.00166
    66.61115    585.00000    604.50484      0.00171
    66.62114    613.00000    604.12062      0.00163
    66.63114    635.00000    603.74649      0.00157
    66.64114    600.00000    603.38263      0.00167
    66.65115    598.00000    603.02851      0.00167
    66.66114    615.00000    602.68500      0.00163
    66.67114    620.00000    602.35087      0.00161
    66.68114    618.00000    602.02621      0.00162
    66.69115    617.00000    601.71040      0.00162
    66.70114    604.00000    601.40394      0.00166
    66.71114    615.00000    601.10530      0.00163
    66.72115    611.00000    600.81329      0.00164
    66.73115    621.00000    600.52691      0.00161
    66.74114    606.00000    600.24947      0.00165
    66.75114    626.00000    599.98325      0.00160
    66.76115    533.00000    599.72553      0.00188
    66.77115    554.00000    599.47511      0.00181
    66.78114    537.00000    599.23159      0.00186
    66.79115    611.00000    598.99401      0.00164
    66.80115    621.00000    598.76292      0.00161
    66.81115    593.00000    598.53793      0.00169
    66.82114    599.00000    598.31915      0.00167
    66.83115    561.00000    598.10583      0.00178
    66.84115    579.00000    597.89837      0.00173
    66.85115    578.00000    597.69633      0.00173
    66.86115    629.00000    597.50084      0.00159
    66.87115    608.00000    597.31038      0.00164
    66.88115    582.00000    597.12415      0.00172
    66.89115    592.00000    596.94966      0.00169
    66.90115    528.00000    596.78626      0.00189
    66.91115    599.00000    596.63209      0.00167
    66.92115    605.00000    596.48661      0.00165
    66.93115    622.00000    596.34976      0.00161
    66.94115    634.00000    596.22162      0.00158
    66.95115    613.00000    596.10436      0.00163
    66.96115    612.00000    595.99776      0.00163
    66.97115    630.00000    595.90146      0.00159
    66.98115    581.00000    595.81556      0.00172
    66.99115    566.00000    595.74015      0.00177
    67.00115    598.00000    595.67516      0.00167
    67.01115    566.00000    595.62036      0.00177
    67.02115    631.00000    595.57504      0.00158
    67.03115    645.00000    595.53697      0.00155
    67.04115    612.00000    595.50351      0.00163
    67.05116    599.00000    595.48514      0.00167
    67.06115    552.00000    595.48589      0.00181
    67.07115    551.00000    595.50084      0.00181
    67.08115    611.00000    595.52768      0.00164
    67.09116    568.00000    595.56553      0.00176
    67.10115    574.00000    595.61414      0.00174
    67.11115    547.00000    595.67351      0.00183
    67.12115    616.00000    595.74350      0.00162
    67.13116    591.00000    595.82406      0.00169
    67.14115    587.00000    595.91472      0.00170
    67.15115    632.00000    596.01540      0.00158
    67.16116    596.00000    596.12632      0.00168
    67.17116    603.00000    596.24787      0.00166
    67.18115    608.00000    596.38021      0.00164
    67.19115    609.00000    596.52424      0.00164
    67.20116    617.00000    596.67943      0.00162
    67.21116    604.00000    596.84511      0.00166
    67.22115    596.00000    597.02122      0.00168
    67.23116    597.00000    597.20831      0.00168
    67.24116    594.00000    597.40583      0.00168
    67.25116    582.00000    597.61393      0.00172
    67.26115    591.00000    597.83234      0.00169
    67.27116    578.00000    598.06166      0.00173
    67.28116    608.00000    598.30112      0.00164
    67.29116    574.00000    598.55083      0.00174
    67.30116    603.00000    598.81064      0.00166
    67.31116    582.00000    599.08035      0.00172
    67.32116    580.00000    599.35974      0.00172
    67.33116    576.00000    599.64856      0.00174
    67.34116    602.00000    599.94650      0.00166
    67.35116    585.00000    600.25320      0.00171
    67.36116    595.00000    600.56826      0.00168
    67.37116    607.00000    600.89121      0.00165
    67.38116    628.00000    601.22149      0.00159
    67.39116    609.00000    601.55847      0.00164
    67.40116    574.00000    601.90132      0.00174
    67.41116    614.00000    602.24886      0.00163
    67.42116    597.00000    602.59946      0.00168
    67.43116    577.00000    602.95338      0.00173
    67.44116    579.00000    603.31320      0.00173
    67.45116    606.00000    603.67599      0.00165
    67.46116    583.00000    604.03948      0.00172
    67.47116    584.00000    604.40228      0.00171
    67.48116    592.00000    604.76300      0.00169
    67.49117    608.00000    605.12050      0.00164
    67.50116    580.00000    605.47214      0.00172
    67.51116    598.00000    605.81722      0.00167
    67.52116    652.00000    606.15339      0.00153
    67.53117    599.00000    606.47862      0.00167
    67.54116    582.00000    606.79133      0.00172
    67.55116    632.00000    607.09329      0.00158
    67.56116    639.00000    607.38099      0.00156
    67.57117    619.00000    607.65223      0.00162
    67.58116    649.00000    607.90446      0.00154
    67.59116    616.00000    608.13686      0.00162
    67.60117    649.00000    608.34780      0.00154
    67.61117    598.00000    608.53538      0.00167
    67.62116    611.00000    608.69826      0.00164
    67.63116    588.00000    608.83542      0.00170
    67.64117    600.00000    608.94553      0.00167
    67.65117    623.00000    609.02720      0.00161
    67.66116    616.00000    609.07945      0.00162
    67.67117    612.00000    609.10136      0.00163
    67.68117    584.00000    609.09196      0.00171
    67.69117    598.00000    609.05048      0.00167
    67.70116    587.00000    608.97634      0.00170
    67.71117    575.00000    608.86873      0.00174
    67.72117    578.00000    608.72755      0.00173
    67.73117    576.00000    608.55251      0.00174
    67.74117    601.00000    608.34358      0.00166
    67.75117    624.00000    608.10096      0.00160
    67.76117    607.00000    607.82506      0.00165
    67.77117    606.00000    607.51651      0.00165
    67.78117    634.00000    607.17613      0.00158
    67.79117    566.00000    606.80495      0.00177
    67.80117    627.00000    606.40417      0.00159
    67.81117    614.00000    605.97511      0.00163
    67.82117    587.00000    605.51929      0.00170
    67.83117    610.00000    605.03848      0.00164
    67.84117    606.00000    604.53425      0.00165
    67.85117    573.00000    604.00819      0.00175
    67.86117    558.00000    603.46190      0.00179
    67.87117    606.00000    602.89689      0.00165
    67.88117    586.00000    602.31423      0.00171
    67.89117    586.00000    601.71337      0.00171
    67.90117    591.00000    601.09366      0.00169
    67.91117    624.00000    600.46929      0.00160
    67.92117    582.00000    599.84341      0.00172
    67.93118    592.00000    599.21206      0.00169
    67.94117    566.00000    598.57714      0.00177
    67.95117    568.00000    597.93846      0.00176
    67.96117    578.00000    597.29851      0.00173
    67.97118    560.00000    596.65852      0.00179
    67.98117    602.00000    596.02227      0.00166
    67.99117    564.00000    595.38968      0.00177
    68.00117    627.00000    594.76322      0.00159
    68.01118    575.00000    594.14409      0.00174
    68.02117    607.00000    593.53586      0.00165
    68.03117    610.00000    592.93833      0.00164
    68.04118    585.00000    592.35314      0.00171
    68.05118    615.00000    591.78296      0.00163
    68.06117    596.00000    591.22915      0.00168
    68.07117    596.00000    590.69190      0.00168
    68.08118    596.00000    590.17243      0.00168
    68.09118    566.00000    589.67282      0.00177
    68.10117    573.00000    589.19391      0.00175
    68.11118    589.00000    588.73520      0.00170
    68.12118    620.00000    588.29885      0.00161
    68.13118    605.00000    587.88485      0.00165
    68.14117    593.00000    587.49386      0.00169
    68.15118    590.00000    587.12492      0.00169
    68.16118    589.00000    586.77921      0.00170
    68.17118    598.00000    586.45621      0.00167
    68.18118    596.00000    586.15558      0.00168
    68.19118    631.00000    585.87681      0.00158
    68.20118    622.00000    585.61917      0.00161
    68.21118    590.00000    585.38166      0.00169
    68.22118    616.00000    585.16281      0.00162
    68.23118    592.00000    584.95979      0.00169
    68.24118    610.00000    584.77035      0.00164
    68.25118    611.00000    584.60326      0.00164
    68.26118    603.00000    584.45412      0.00166
    68.27118    602.00000    584.31835      0.00166
    68.28118    564.00000    584.19395      0.00177
    68.29118    609.00000    584.07921      0.00164
    68.30118    603.00000    583.97237      0.00166
    68.31118    587.00000    583.87173      0.00170
    68.32118    594.00000    583.77562      0.00168
    68.33118    581.00000    583.68248      0.00172
    68.34118    589.00000    583.59087      0.00170
    68.35118    568.00000    583.49952      0.00176
    68.36118    598.00000    583.40738      0.00167
    68.37119    605.00000    583.31351      0.00165
    68.38118    588.00000    583.21756      0.00170
    68.39118    589.00000    583.11892      0.00170
    68.40118    583.00000    583.01756      0.00172
    68.41119    615.00000    582.91349      0.00163
    68.42118    585.00000    582.80734      0.00171
    68.43118    614.00000    582.69933      0.00163
    68.44118    591.00000    582.59021      0.00169
    68.45119    605.00000    582.48063      0.00165
    68.46118    600.00000    582.37175      0.00167
    68.47118    617.00000    582.26409      0.00162
    68.48119    610.00000    582.15843      0.00164
    68.49119    588.00000    582.05543      0.00170
    68.50118    605.00000    581.95557      0.00165
    68.51118    571.00000    581.86156      0.00175
    68.52119    573.00000    581.77347      0.00175
    68.53119    550.00000    581.69122      0.00182
    68.54118    577.00000    581.61499      0.00173
    68.55119    584.00000    581.54470      0.00171
    68.56119    558.00000    581.48058      0.00179
    68.57119    598.00000    581.42242      0.00167
    68.58118    580.00000    581.37004      0.00172
    68.59119    584.00000    581.32291      0.00171
    68.60119    571.00000    581.28073      0.00175
    68.61119    614.00000    581.24293      0.00163
    68.62119    595.00000    581.20892      0.00168
    68.63119    628.00000    581.17814      0.00159
    68.64119    611.00000    581.14999      0.00164
    68.65119    559.00000    581.12394      0.00179
    68.66119    578.00000    581.09948      0.00173
    68.67119    615.00000    581.07622      0.00163
    68.68119    596.00000    581.05386      0.00168
    68.69119    590.00000    581.03221      0.00169
    68.70119    588.00000    581.01121      0.00170
    68.71119    536.00000    580.99092      0.00187
    68.72119    568.00000    580.97154      0.00176
    68.73119    560.00000    580.95339      0.00179
    68.74119    561.00000    580.93689      0.00178
    68.75119    562.00000    580.92257      0.00178
    68.76119    551.00000    580.91103      0.00181
    68.77119    570.00000    580.90294      0.00175
    68.78119    590.00000    580.89902      0.00169
    68.79119    572.00000    580.90000      0.00175
    68.80119    613.00000    580.90664      0.00163
    68.81120    604.00000    580.91972      0.00166
    68.82119    608.00000    580.93995      0.00164
    68.83119    550.00000    580.96810      0.00182
    68.84119    572.00000    581.00488      0.00175
    68.85120    568.00000    581.05100      0.00176
    68.86119    572.00000    581.10696      0.00175
    68.87119    582.00000    581.17372      0.00172
    68.88120    616.00000    581.25194      0.00162
    68.89120    592.00000    581.34203      0.00169
    68.90119    588.00000    581.44452      0.00170
    68.91119    569.00000    581.56016      0.00176
    68.92120    613.00000    581.68932      0.00163
    68.93120    592.00000    581.83215      0.00169
    68.94119    584.00000    581.99087      0.00171
    68.95119    561.00000    582.16604      0.00178
    68.96120    585.00000    582.35784      0.00171
    68.97120    596.00000    582.56647      0.00168
    68.98119    607.00000    582.79252      0.00165
    68.99120    592.00000    583.03732      0.00169
    69.00120    589.00000    583.30084      0.00170
    69.01120    603.00000    583.58393      0.00166
    69.02119    584.00000    583.88695      0.00171
    69.03120    599.00000    584.21141      0.00167
    69.04120    586.00000    584.55703      0.00171
    69.05120    569.00000    584.92469      0.00176
    69.06120    594.00000    585.31493      0.00168
    69.07120    551.00000    585.72826      0.00181
    69.08120    588.00000    586.16499      0.00170
    69.09120    600.00000    586.62493      0.00167
    69.10120    566.00000    587.10794      0.00177
    69.11120    602.00000    587.61871      0.00166
    69.12120    599.00000    588.15672      0.00167
    69.13120    562.00000    588.72081      0.00178
    69.14120    596.00000    589.31118      0.00168
    69.15120    573.00000    589.92930      0.00175
    69.16120    573.00000    590.57492      0.00175
    69.17120    560.00000    591.24783      0.00179
    69.18120    619.00000    591.94789      0.00162
    69.19120    598.00000    592.67464      0.00167
    69.20120    589.00000    593.42869      0.00170
    69.21120    604.00000    594.21254      0.00166
    69.22120    584.00000    595.02511      0.00171
    69.23120    607.00000    595.86540      0.00165
    69.24120    588.00000    596.73307      0.00170
    69.25121    571.00000    597.62869      0.00175
    69.26120    609.00000    598.54910      0.00164
    69.27120    568.00000    599.49644      0.00176
    69.28120    606.00000    600.46911      0.00165
    69.29121    559.00000    601.46727      0.00179
    69.30120    595.00000    602.48691      0.00168
    69.31120    620.00000    603.52987      0.00161
    69.32121    607.00000    604.59486      0.00165
    69.33121    604.00000    605.67819      0.00166
    69.34120    643.00000    606.77803      0.00156
    69.35120    665.00000    607.89456      0.00150
    69.36121    620.00000    609.02558      0.00161
    69.37121    645.00000    610.16628      0.00155
    69.38120    647.00000    611.31387      0.00155
    69.39120    624.00000    612.46801      0.00160
    69.40121    620.00000    613.62538      0.00161
    69.41121    597.00000    614.78008      0.00168
    69.42120    618.00000    615.92842      0.00162
    69.43121    627.00000    617.06999      0.00159
    69.44121    655.00000    618.19729      0.00153
    69.45121    599.00000    619.30733      0.00167
    69.46120    643.00000    620.39478      0.00156
    69.47121    614.00000    621.45872      0.00163
    69.48121    600.00000    622.49169      0.00167
    69.49121    629.00000    623.49075      0.00159
    69.50121    619.00000    624.45208      0.00162
    69.51121    630.00000    625.37212      0.00159
    69.52121    606.00000    626.24770      0.00165
    69.53121    607.00000    627.07604      0.00165
    69.54121    609.00000    627.85489      0.00164
    69.55121    620.00000    628.58252      0.00161
    69.56121    610.00000    629.25779      0.00164
    69.57121    587.00000    629.88015      0.00170
    69.58121    596.00000    630.44966      0.00168
    69.59121    607.00000    630.96695      0.00165
    69.60121    628.00000    631.43322      0.00159
    69.61121    620.00000    631.85013      0.00161
    69.62121    629.00000    632.21978      0.00159
    69.63121    649.00000    632.54461      0.00154
    69.64121    645.00000    632.82727      0.00155
    69.65121    632.00000    633.07059      0.00158
    69.66121    605.00000    633.27743      0.00165
    69.67121    614.00000    633.45058      0.00163
    69.68121    613.00000    633.59269      0.00163
    69.69122    634.00000    633.70630      0.00158
    69.70121    589.00000    633.79312      0.00170
    69.71121    585.00000    633.85521      0.00171
    69.72121    593.00000    633.89370      0.00169
    69.73122    594.00000    633.90936      0.00168
    69.74121    599.00000    633.90234      0.00167
    69.75121    654.00000    633.87236      0.00153
    69.76122    685.00000    633.81845      0.00146
    69.77122    612.00000    633.73919      0.00163
    69.78121    626.00000    633.63261      0.00160
    69.79121    640.00000    633.49593      0.00156
    69.80122    628.00000    633.32590      0.00159
    69.81122    551.00000    633.11924      0.00181
    69.82121    616.00000    632.87197      0.00162
    69.83121    618.00000    632.57922      0.00162
    69.84122    638.00000    632.23615      0.00157
    69.85122    648.00000    631.83840      0.00154
    69.86121    670.00000    631.38091      0.00149
    69.87122    652.00000    630.85693      0.00153
    69.88122    662.00000    630.26263      0.00151
    69.89122    651.00000    629.59231      0.00154
    69.90121    669.00000    628.84169      0.00149
    69.91122    647.00000    628.00352      0.00155
    69.92122    635.00000    627.07568      0.00157
    69.93122    629.00000    626.05318      0.00159
    69.94122    661.00000    624.93228      0.00151
    69.95122    664.00000    623.70964      0.00151
    69.96122    659.00000    622.38246      0.00152
    69.97122    609.00000    620.94840      0.00164
    69.98122    654.00000    619.40565      0.00153
    69.99122    651.00000    617.75290      0.00154
    70.00122    604.00000    615.98935      0.00166
